# Supplementary material for: ﻿Taxonomic study on Mysmenidae spiders (Mysmenidae, Araneae) from Xishuangbanna of Yunnan, China
Source: Zookeys. 2022 Oct 10;1124:59–108. doi: 10.3897/zookeys.1124.85952 (PMC9836578; doi:10.3897/zookeys.1124.85952)
Supplement: XML Treatment for Gaoligonga taeniata [file zookeys.1124.85952-treatment1.xml]

<!DOCTYPE tp:taxon-treatment
  PUBLIC "-//TaxonX//DTD Taxonomic Treatment Publishing DTD v0 20100105//EN" "tax-treatment-NSO.dtd">
<tp:taxon-treatment xmlns:tp="http://www.plazi.org/taxpub"><tp:treatment-meta><kwd-group><label>Taxon classification</label><kwd>
                <named-content content-type="kingdom">Animalia</named-content>
              </kwd><kwd>
                <named-content content-type="order">Araneae</named-content>
              </kwd><kwd>
                <named-content content-type="family">Mysmenidae</named-content>
              </kwd></kwd-group><mixed-citation publication-type="journal"><person-group><name><surname>Zhang</surname><given-names>Qiuqiu</given-names></name><name><surname>Li</surname><given-names>Shuqiang</given-names></name><name><surname>Lin</surname><given-names>Yucheng</given-names></name></person-group><article-title>﻿Taxonomic study on <tp:taxon-name><tp:taxon-name-part taxon-name-part-type="family">Mysmenidae</tp:taxon-name-part></tp:taxon-name> spiders (<tp:taxon-name><tp:taxon-name-part taxon-name-part-type="family">Mysmenidae</tp:taxon-name-part></tp:taxon-name>, <tp:taxon-name><tp:taxon-name-part taxon-name-part-type="order">Araneae</tp:taxon-name-part></tp:taxon-name>) from Xishuangbanna of Yunnan, China</article-title><source>Zookeys</source><day>10</day><month>10</month><year>2022</year><volume>1124</volume><fpage>59</fpage><lpage>108</lpage><pub-id pub-id-type="doi">10.3897/zookeys.1124.85952</pub-id></mixed-citation></tp:treatment-meta><tp:nomenclature><label>﻿</label><tp:taxon-name>
              <object-id xmlns:xlink="http://www.w3.org/1999/xlink" content-type="arpha" xlink:type="simple">D8057AB8-D18B-5225-B02D-201C8BB5943E</object-id>
              <tp:taxon-name-part taxon-name-part-type="genus" reg="Gaoligonga">Gaoligonga</tp:taxon-name-part>
              <tp:taxon-name-part taxon-name-part-type="species" reg="taeniata">taeniata</tp:taxon-name-part>
            </tp:taxon-name><tp:taxon-authority>Lin &amp; Li, 2014</tp:taxon-authority><xref ref-type="fig" rid="F1">Figs 1</xref><xref ref-type="fig" rid="F2">, 2</xref><tp:nomenclature-citation-list><tp:nomenclature-citation><tp:taxon-name>
                  <tp:taxon-name-part taxon-name-part-type="genus" reg="Gaoligonga">Gaoligonga</tp:taxon-name-part>
                  <tp:taxon-name-part taxon-name-part-type="species" reg="taeniata">taeniata</tp:taxon-name-part>
                </tp:taxon-name><comment><xref ref-type="bibr" rid="B17">Lin and Li 2014</xref>: 178, figs 8A–F, 9A, B, 10A–D, 11A, B, 12A, B, 13A–D, 14A, B (♂♀).</comment></tp:nomenclature-citation></tp:nomenclature-citation-list></tp:nomenclature><tp:treatment-sec sec-type="type material" id="SECID0ENIAE"><title>Type material.</title><p><bold><italic>Holotype</italic></bold> ♂ (<named-content xmlns:xlink="http://www.w3.org/1999/xlink" content-type="dwc:institutional_code" xlink:title="Institute of Zoology, Chinese Academy of Sciences" xlink:href="http://grbio.org/institution/institute-zoology-chinese-academy-sciences" xlink:type="simple">IZCAS</named-content>) and <bold><italic>paratypes</italic></bold> 1♂ 5♀ (<named-content xmlns:xlink="http://www.w3.org/1999/xlink" content-type="dwc:institutional_code" xlink:title="Institute of Zoology, Chinese Academy of Sciences" xlink:href="http://grbio.org/institution/institute-zoology-chinese-academy-sciences" xlink:type="simple">IZCAS</named-content>), Vietnam: Ninh Binh, Cuc Phuong National Park, natural forest (<named-content xmlns:xlink="http://www.w3.org/1999/xlink" content-type="dwc:verbatimCoordinates" xlink:type="simple"><named-content content-type="geo-json" specific-use="{&#34;type&#34;:&#34;Point&#34;,&#34;coordinates&#34;:[105.624000,20.410000]}" id="NCID0EGJAE" xlink:type="simple">20.410°N, 105.624°E</named-content></named-content>; 436 m), by sieving leaf litter, 8.X.2007, D. Pham leg. Examined.</p></tp:treatment-sec><tp:treatment-sec sec-type="material" id="SECID0ELJAE"><title>Other material examined.</title><p>4♂ 1♀ (MNHSU), China: Yunnan, Mengla, Menglun, <abbrev xmlns:xlink="http://www.w3.org/1999/xlink" xlink:title="Xishuangbanna Tropical Botanical Garden" id="ABBRID0ERJAE" xlink:type="simple">XTBG</abbrev>, Rubber plantation (about 20 yr.) (<named-content xmlns:xlink="http://www.w3.org/1999/xlink" content-type="dwc:verbatimCoordinates" xlink:type="simple"><named-content content-type="geo-json" specific-use="{&#34;type&#34;:&#34;Point&#34;,&#34;coordinates&#34;:[101.357000,22.038000]}" id="NCID0EYJAE" xlink:type="simple">22.038°N, 101.357°E</named-content></named-content>; 586±9 m), by pitfall trapping, 16–31.V.2007, G. Zheng leg.; 2♂ (MNHSU) (<named-content xmlns:xlink="http://www.w3.org/1999/xlink" content-type="dwc:verbatimCoordinates" xlink:type="simple"><named-content content-type="geo-json" specific-use="{&#34;type&#34;:&#34;Point&#34;,&#34;coordinates&#34;:[101.357000,22.090000]}" id="NCID0EAKAE" xlink:type="simple">22.090°N, 101.357°E</named-content></named-content>; 585±10 m), China: Yunnan, Mengla, Menglun, <abbrev xmlns:xlink="http://www.w3.org/1999/xlink" xlink:title="Xishuangbanna Tropical Botanical Garden" id="ABBRID0EFKAE" xlink:type="simple">XTBG</abbrev>, Rubber plantation (about 20 yr.), by pitfall trapping, 16–31.III.2007, G. Zheng leg.; 1♀ (MNHSU) (<named-content xmlns:xlink="http://www.w3.org/1999/xlink" content-type="dwc:verbatimCoordinates" xlink:type="simple"><named-content content-type="geo-json" specific-use="{&#34;type&#34;:&#34;Point&#34;,&#34;coordinates&#34;:[101.282000,21.903000]}" id="NCID0EMKAE" xlink:type="simple">21.903°N, 101.282°E</named-content></named-content>; 608±11 m), China: Yunnan, Mengla, Menglun, <abbrev xmlns:xlink="http://www.w3.org/1999/xlink" xlink:title="Xishuangbanna Tropical Botanical Garden" id="ABBRID0ERKAE" xlink:type="simple">XTBG</abbrev>, the plantation of <italic><tp:taxon-name><tp:taxon-name-part taxon-name-part-type="genus" reg="Paramichelia">Paramichelia</tp:taxon-name-part><tp:taxon-name-part taxon-name-part-type="species" reg="baillonii">baillonii</tp:taxon-name-part></tp:taxon-name></italic>, by pitfall trapping, 16–31.VI.2007, G. Zheng leg.</p></tp:treatment-sec><tp:treatment-sec sec-type="diagnosis" id="SECID0EALAE"><title>Diagnosis.</title><p>This species can be distinguished from <italic><tp:taxon-name><tp:taxon-name-part taxon-name-part-type="genus" reg="Gaoligonga">G.</tp:taxon-name-part><tp:taxon-name-part taxon-name-part-type="species" reg="changya">changya</tp:taxon-name-part></tp:taxon-name></italic> Miller, Griswold &amp; Yin, 2009 (<xref ref-type="bibr" rid="B22">Miller et al. 2009</xref>: 48, figs 38A–E, 39A, B, 40A–F, 41A, B, 43A, B) and <italic><tp:taxon-name><tp:taxon-name-part taxon-name-part-type="genus" reg="Gaoligonga">G.</tp:taxon-name-part><tp:taxon-name-part taxon-name-part-type="species" reg="zhusun">zhusun</tp:taxon-name-part></tp:taxon-name></italic> Miller, Griswold &amp; Yin, 2009 (<xref ref-type="bibr" rid="B22">Miller et al. 2009</xref>: 50, figs 43D, E, 44A–E, 45A, B, 46A–D, 47D) by the male having three frontal spines near the base of each chelicera (Fig. <xref ref-type="fig" rid="F1">1G</xref> vs. fig. 38A, 40E, 44A, 46E, <xref ref-type="bibr" rid="B22">Miller et al. 2009</xref>: 119, 421, 125, 127), the palp having a “S”-shaped cymbium and median keel on cymbium, lacking basal keel and tooth on cymbium (Fig. <xref ref-type="fig" rid="F2">2B, D</xref> vs. fig. 39A–B, 40A–C, 45A–B, 46A–C, <xref ref-type="bibr" rid="B22">Miller et al. 2009</xref>: 120, 121, 126, 127), and the strong, anticlockwise spiral embolus with a tortuous end (Fig. <xref ref-type="fig" rid="F2">2A, C</xref> vs. fig. 39A–B, 45A–B, <xref ref-type="bibr" rid="B22">Miller et al. 2009</xref>: 120, 126). Females can be distinguished by the large, long central knob-shaped scape (Fig. <xref ref-type="fig" rid="F1">1H</xref> vs. fig. 43B, E, <xref ref-type="bibr" rid="B22">Miller et al. 2009</xref>: 124), having a saccular epigynal hood, the nearly transversely clubbed spermathecae, and the membranous, broad and complicated copulatory ducts (Fig. <xref ref-type="fig" rid="F1">1J</xref> vs. fig. 43B, E, <xref ref-type="bibr" rid="B22">Miller et al. 2009</xref>: 124).</p></tp:treatment-sec><tp:treatment-sec sec-type="description" id="SECID0EMNAE"><title>Description.</title><p>See <xref ref-type="bibr" rid="B17">Lin and Li (2014</xref>: 178), and Figs <xref ref-type="fig" rid="F1">1</xref>, <xref ref-type="fig" rid="F2">2</xref>.</p><fig id="F1" position="float" orientation="portrait"><object-id xmlns:xlink="http://www.w3.org/1999/xlink" content-type="doi" xlink:type="simple">10.3897/zookeys.1124.85952.figure1</object-id><object-id xmlns:xlink="http://www.w3.org/1999/xlink" content-type="arpha" xlink:type="simple">7A0A7FD3-020A-5748-9D8F-CD824C5731EC</object-id><label>Figure 1.</label><caption><p><italic><tp:taxon-name><tp:taxon-name-part taxon-name-part-type="genus" reg="Gaoligonga">Gaoligonga</tp:taxon-name-part><tp:taxon-name-part taxon-name-part-type="species" reg="taeniata">taeniata</tp:taxon-name-part></tp:taxon-name></italic><bold>A–C</bold> male habitus <bold>D–F</bold> female habitus <bold>G</bold> male prosoma <bold>H</bold> epigyne <bold>I, J</bold> vulva <bold>A, D, J</bold> dorsal <bold>B, E, H, I</bold> ventral <bold>C, F</bold> lateral <bold>G</bold> anterolateral. Abbreviations: <abbrev xmlns:xlink="http://www.w3.org/1999/xlink" xlink:title="copulatory duct" id="ABBRID0EDPAE" xlink:type="simple">CD</abbrev> = copulatory duct; <abbrev xmlns:xlink="http://www.w3.org/1999/xlink" xlink:title="cheliceral spines on male" id="ABBRID0EHPAE" xlink:type="simple">CS</abbrev> = cheliceral spines on male; <abbrev xmlns:xlink="http://www.w3.org/1999/xlink" xlink:title="epigynal hood" id="ABBRID0ELPAE" xlink:type="simple">EH</abbrev> = epigynal hood; <abbrev xmlns:xlink="http://www.w3.org/1999/xlink" xlink:title="fertilization duct" id="ABBRID0EPPAE" xlink:type="simple">FD</abbrev> = fertilization duct; S = spermatheca; <abbrev xmlns:xlink="http://www.w3.org/1999/xlink" xlink:title="scape" id="ABBRID0ETPAE" xlink:type="simple">Sp</abbrev> = scape. Scale bars: 0.50 mm (<bold>A–E</bold>); 0.20 mm (<bold>G</bold>); 0.10 mm (<bold>H–J</bold>).</p></caption><graphic xmlns:xlink="http://www.w3.org/1999/xlink" xlink:href="zookeys-1124-059_article-85952__-g001.jpg" position="float" orientation="portrait" xlink:type="simple" id="oo_754693.jpg"><uri content-type="original_file" xlink:type="simple">https://binary.pensoft.net/fig/754693</uri></graphic></fig><fig id="F2" position="float" orientation="portrait"><object-id xmlns:xlink="http://www.w3.org/1999/xlink" content-type="doi" xlink:type="simple">10.3897/zookeys.1124.85952.figure2</object-id><object-id xmlns:xlink="http://www.w3.org/1999/xlink" content-type="arpha" xlink:type="simple">714955EA-2403-59E9-9EF3-D9CE571655D3</object-id><label>Figure 2.</label><caption><p><italic><tp:taxon-name><tp:taxon-name-part taxon-name-part-type="genus" reg="Gaoligonga">Gaoligonga</tp:taxon-name-part><tp:taxon-name-part taxon-name-part-type="species" reg="taeniata">taeniata</tp:taxon-name-part></tp:taxon-name></italic><bold>A</bold> bulbus <bold>B</bold> cymbium <bold>C, D</bold> male palp. <bold>A–C</bold> prolateral <bold>D</bold> retrolateral. Abbreviations: <abbrev xmlns:xlink="http://www.w3.org/1999/xlink" xlink:title="cymbium" id="ABBRID0E6QAE" xlink:type="simple">Cy</abbrev> = cymbium; <abbrev xmlns:xlink="http://www.w3.org/1999/xlink" xlink:title="cymbial fold" id="ABBRID0EDRAE" xlink:type="simple">CyF</abbrev> = cymbial fold; <abbrev xmlns:xlink="http://www.w3.org/1999/xlink" xlink:title="setae on cymbial fold" id="ABBRID0EHRAE" xlink:type="simple">CyFs</abbrev> = setae on cymbial fold; <abbrev xmlns:xlink="http://www.w3.org/1999/xlink" xlink:title="cymbial process" id="ABBRID0ELRAE" xlink:type="simple">CyP</abbrev> = cymbial process; <abbrev xmlns:xlink="http://www.w3.org/1999/xlink" xlink:title="distal lobe on cymbium" id="ABBRID0EPRAE" xlink:type="simple">DL</abbrev> = distal lobe on cymbium; E = embolus; <abbrev xmlns:xlink="http://www.w3.org/1999/xlink" xlink:title="median keel on cymbium" id="ABBRID0ETRAE" xlink:type="simple">MK</abbrev> = median keel on cymbium; <abbrev xmlns:xlink="http://www.w3.org/1999/xlink" xlink:title="paracymbium" id="ABBRID0EXRAE" xlink:type="simple">PC</abbrev> = paracymbium; <abbrev xmlns:xlink="http://www.w3.org/1999/xlink" xlink:title="spermatic duct" id="ABBRID0E2RAE" xlink:type="simple">SD</abbrev> = spermatic duct; <abbrev xmlns:xlink="http://www.w3.org/1999/xlink" xlink:title="palp tibia" id="ABBRID0E6RAE" xlink:type="simple">Ti</abbrev> = palpal tibia. Scale bars: 0.10 mm (<bold>A</bold>); 0.20 mm (<bold>B–D</bold>).</p></caption><graphic xmlns:xlink="http://www.w3.org/1999/xlink" xlink:href="zookeys-1124-059_article-85952__-g002.jpg" position="float" orientation="portrait" xlink:type="simple" id="oo_754694.jpg"><uri content-type="original_file" xlink:type="simple">https://binary.pensoft.net/fig/754694</uri></graphic></fig></tp:treatment-sec><tp:treatment-sec sec-type="distribution" id="SECID0EMSAE"><title>Distribution.</title><p>China (Yunnan), Vietnam.</p></tp:treatment-sec><tp:treatment-sec sec-type="remarks" id="SECID0ERSAE"><title>Remark.</title><p>This species is newly recorded in <abbrev xmlns:xlink="http://www.w3.org/1999/xlink" xlink:title="Xishuangbanna Tropical Botanical Garden" id="ABBRID0EXSAE" xlink:type="simple">XTBG</abbrev>, China.</p></tp:treatment-sec><ref-list><ref id="B17"><mixed-citation xmlns:xlink="http://www.w3.org/1999/xlink" xlink:type="simple"><person-group><name name-style="western"><surname>Lin</surname><given-names>Y</given-names></name><name name-style="western"><surname>Li</surname><given-names>S</given-names></name></person-group> (<year>2014</year>) <article-title><tp:taxon-name><tp:taxon-name-part taxon-name-part-type="family">Mysmenidae</tp:taxon-name-part></tp:taxon-name> (<tp:taxon-name><tp:taxon-name-part taxon-name-part-type="class">Arachnida</tp:taxon-name-part></tp:taxon-name>, <tp:taxon-name><tp:taxon-name-part taxon-name-part-type="order">Araneae</tp:taxon-name-part></tp:taxon-name>), a spider family newly recorded from Vietnam.</article-title><source>Zootaxa</source><volume>3826</volume>(<issue>1</issue>): <fpage>169</fpage>–<lpage>194</lpage>. <ext-link xlink:type="simple" ext-link-type="doi" xlink:href="10.11646/zootaxa.3826.1.5">https://doi.org/10.11646/zootaxa.3826.1.5</ext-link></mixed-citation></ref><ref id="B22"><mixed-citation xmlns:xlink="http://www.w3.org/1999/xlink" xlink:type="simple"><person-group><name name-style="western"><surname>Miller</surname><given-names>JA</given-names></name><name name-style="western"><surname>Griswold</surname><given-names>CE</given-names></name><name name-style="western"><surname>Yin</surname><given-names>C</given-names></name></person-group> (<year>2009</year>) <article-title>The symphytognathoid spiders of the Gaoligongshan, Yunnan, China (<tp:taxon-name><tp:taxon-name-part taxon-name-part-type="order">Araneae</tp:taxon-name-part></tp:taxon-name>, <tp:taxon-name><tp:taxon-name-part taxon-name-part-type="superfamily">Araneoidea</tp:taxon-name-part></tp:taxon-name>): Systematics and diversity of micro-orbweavers.</article-title><source>ZooKeys</source><volume>11</volume>: <fpage>9</fpage>–<lpage>195</lpage>. <ext-link xlink:type="simple" ext-link-type="doi" xlink:href="10.3897/zookeys.11.160">https://doi.org/10.3897/zookeys.11.160</ext-link></mixed-citation></ref></ref-list></tp:taxon-treatment>
