# Supplementary material for: ﻿Taxonomic study on Mysmenidae spiders (Mysmenidae, Araneae) from Xishuangbanna of Yunnan, China
Source: Zookeys. 2022 Oct 10;1124:59–108. doi: 10.3897/zookeys.1124.85952 (PMC9836578; doi:10.3897/zookeys.1124.85952)
Supplement: XML Treatment for Mengmena [file zookeys.1124.85952-treatment2.xml]

<!DOCTYPE tp:taxon-treatment
  PUBLIC "-//TaxonX//DTD Taxonomic Treatment Publishing DTD v0 20100105//EN" "tax-treatment-NSO.dtd">
<tp:taxon-treatment xmlns:tp="http://www.plazi.org/taxpub"><tp:treatment-meta><kwd-group><label>Taxon classification</label><kwd>
                <named-content content-type="kingdom">Animalia</named-content>
              </kwd><kwd>
                <named-content content-type="order">Araneae</named-content>
              </kwd><kwd>
                <named-content content-type="family">Mysmenidae</named-content>
              </kwd></kwd-group><mixed-citation publication-type="journal"><person-group><name><surname>Zhang</surname><given-names>Qiuqiu</given-names></name><name><surname>Li</surname><given-names>Shuqiang</given-names></name><name><surname>Lin</surname><given-names>Yucheng</given-names></name></person-group><article-title>﻿Taxonomic study on <tp:taxon-name><tp:taxon-name-part taxon-name-part-type="family">Mysmenidae</tp:taxon-name-part></tp:taxon-name> spiders (<tp:taxon-name><tp:taxon-name-part taxon-name-part-type="family">Mysmenidae</tp:taxon-name-part></tp:taxon-name>, <tp:taxon-name><tp:taxon-name-part taxon-name-part-type="order">Araneae</tp:taxon-name-part></tp:taxon-name>) from Xishuangbanna of Yunnan, China</article-title><source>Zookeys</source><day>10</day><month>10</month><year>2022</year><volume>1124</volume><fpage>59</fpage><lpage>108</lpage><pub-id pub-id-type="doi">10.3897/zookeys.1124.85952</pub-id></mixed-citation></tp:treatment-meta><tp:nomenclature><label>﻿</label><tp:taxon-name>
              <object-id xmlns:xlink="http://www.w3.org/1999/xlink" content-type="arpha" xlink:type="simple">59EB5BC5-4A89-5439-BA8A-90651B53A446</object-id>
              <tp:taxon-name-part taxon-name-part-type="genus" reg="Mengmena">Mengmena</tp:taxon-name-part>
              <object-id xmlns:xlink="http://www.w3.org/1999/xlink" content-type="zoobank" xlink:type="simple">https://zoobank.org/91BD56B2-545A-4D61-86DF-19D0ED9671BF</object-id>
            </tp:taxon-name><tp:taxon-authority>Lin &amp; Li</tp:taxon-authority><tp:taxon-status xmlns:xlink="http://www.w3.org/1999/xlink" xlink:type="simple">gen. nov.</tp:taxon-status></tp:nomenclature><tp:treatment-sec sec-type="type species" id="SECID0EAUAE"><title>Type species.</title><p><italic><tp:taxon-name><tp:taxon-name-part taxon-name-part-type="genus" reg="Mengmena">Mengmena</tp:taxon-name-part><tp:taxon-name-part taxon-name-part-type="species" reg="banna">banna</tp:taxon-name-part></tp:taxon-name></italic> Lin &amp; Li, sp. nov.</p></tp:treatment-sec><tp:treatment-sec sec-type="etymology" id="SECID0ERUAE"><title>Etymology.</title><p>The generic name is a combination of the first four letters of Menglun (type locality of type species) and the latter half of <italic><tp:taxon-name><tp:taxon-name-part taxon-name-part-type="genus" reg="Mysmena">Mysmena</tp:taxon-name-part></tp:taxon-name></italic>. The gender is feminine.</p></tp:treatment-sec><tp:treatment-sec sec-type="diagnosis" id="SECID0E5UAE"><title>Diagnosis.</title><p>The <italic><tp:taxon-name><tp:taxon-name-part taxon-name-part-type="genus" reg="Mengmena">Mengmena</tp:taxon-name-part></tp:taxon-name></italic> gen. nov. can be easy distinguished from other mysmenids, except <italic><tp:taxon-name><tp:taxon-name-part taxon-name-part-type="genus" reg="Mysmeniola">Mysmeniola</tp:taxon-name-part></tp:taxon-name></italic> Thaler, 1995, by lacking anterior median eyes in both sexes (Figs <xref ref-type="fig" rid="F3">3A, D</xref>, <xref ref-type="fig" rid="F6">6A</xref>). It resembles <italic><tp:taxon-name><tp:taxon-name-part taxon-name-part-type="genus" reg="Mysmeniola">Mysmeniola</tp:taxon-name-part></tp:taxon-name></italic> in having six eyes (anterior median eyes absent), a submesial mating clasper on metatarsus I of males, and a long filiform embolus extending to the distal tip of the cymbium, but differs from <italic><tp:taxon-name><tp:taxon-name-part taxon-name-part-type="genus" reg="Mysmeniola">Mysmeniola</tp:taxon-name-part></tp:taxon-name></italic> in lacking a cluster of strong spines at the base of the male clypeus (<italic><tp:taxon-name><tp:taxon-name-part taxon-name-part-type="genus" reg="Mysmeniola">Mysmeniola</tp:taxon-name-part></tp:taxon-name></italic>, <xref ref-type="bibr" rid="B25">Thaler 1995</xref>: figs 1, 2), and lacking a prolateral apical process on male palpal tibia (<xref ref-type="bibr" rid="B25">Thaler 1995</xref>: fig. 5). In addition, the male can be distinguished from other mysmenids by the complex structure of the apical part of cymbium (Figs <xref ref-type="fig" rid="F5">5A–C</xref>). The cymbium tip specialized as a triangular cymbial conductor (Figs <xref ref-type="fig" rid="F4">4A–B</xref>, <xref ref-type="fig" rid="F5">5A–C</xref>), and the retrolateral base of cymbial conductor present a distal lobe (Figs <xref ref-type="fig" rid="F4">4B</xref>, <xref ref-type="fig" rid="F5">5A</xref>), the cymbial fold originated from the base of cymbial conductor and the cymbial fold distal end extended anteriorly form a scleroticed cymbial process (Figs <xref ref-type="fig" rid="F4">4D</xref>, <xref ref-type="fig" rid="F5">5A–C</xref>); the absence of cymbial spur (or cymbial tooth) and paracymbium (Figs <xref ref-type="fig" rid="F4">4A–D</xref>, <xref ref-type="fig" rid="F5">5C</xref>). The female can be distinguished by the widely separated spermathecae (at least 4× their width, 2–3× in other mysmenids), and copulatory opening situated at the union of copulatory ducts (Figs <xref ref-type="fig" rid="F3">3H, I</xref>, <xref ref-type="fig" rid="F6">6E, F</xref>).</p><fig id="F3" position="float" orientation="portrait"><object-id xmlns:xlink="http://www.w3.org/1999/xlink" content-type="doi" xlink:type="simple">10.3897/zookeys.1124.85952.figure3</object-id><object-id xmlns:xlink="http://www.w3.org/1999/xlink" content-type="arpha" xlink:type="simple">7BE84E94-9C83-5E81-9FA8-141BF1092E57</object-id><label>Figure 3.</label><caption><p><italic><tp:taxon-name><tp:taxon-name-part taxon-name-part-type="genus" reg="Mengmena">Mengmena</tp:taxon-name-part><tp:taxon-name-part taxon-name-part-type="species" reg="banna">banna</tp:taxon-name-part></tp:taxon-name></italic> sp. nov. <bold>A–C</bold> male habitus <bold>D–F</bold> female habitus <bold>G</bold> epigyne <bold>H, I</bold> vulva <bold>A, D, I</bold> dorsal <bold>B, E, G, H</bold> ventral <bold>C, F</bold> lateral. Abbreviations: <abbrev xmlns:xlink="http://www.w3.org/1999/xlink" xlink:title="copulatory duct" id="ABBRID0EEZAE" xlink:type="simple">CD</abbrev> = copulatory duct; <abbrev xmlns:xlink="http://www.w3.org/1999/xlink" xlink:title="copulatory opening" id="ABBRID0EIZAE" xlink:type="simple">CO</abbrev> = copulatory opening; <abbrev xmlns:xlink="http://www.w3.org/1999/xlink" xlink:title="fertilization duct" id="ABBRID0EMZAE" xlink:type="simple">FD</abbrev> = fertilization duct; <abbrev xmlns:xlink="http://www.w3.org/1999/xlink" xlink:title="femoral spot" id="ABBRID0EQZAE" xlink:type="simple">FS</abbrev> = femoral spot; <abbrev xmlns:xlink="http://www.w3.org/1999/xlink" xlink:title="metatarsal clasping spine" id="ABBRID0EUZAE" xlink:type="simple">MC</abbrev> = Metatarsal clasping spine; S = spermatheca. Scale bars: 0.50 mm (<bold>A–F</bold>); 0.10 mm (<bold>G–I</bold>).</p></caption><graphic xmlns:xlink="http://www.w3.org/1999/xlink" xlink:href="zookeys-1124-059_article-85952__-g003.jpg" position="float" orientation="portrait" xlink:type="simple" id="oo_754695.jpg"><uri content-type="original_file" xlink:type="simple">https://binary.pensoft.net/fig/754695</uri></graphic></fig><fig id="F4" position="float" orientation="portrait"><object-id xmlns:xlink="http://www.w3.org/1999/xlink" content-type="doi" xlink:type="simple">10.3897/zookeys.1124.85952.figure4</object-id><object-id xmlns:xlink="http://www.w3.org/1999/xlink" content-type="arpha" xlink:type="simple">0668B2E3-7B2D-5806-A7A6-5A4EA9600653</object-id><label>Figure 4.</label><caption><p><italic><tp:taxon-name><tp:taxon-name-part taxon-name-part-type="genus" reg="Mengmena">Mengmena</tp:taxon-name-part><tp:taxon-name-part taxon-name-part-type="species" reg="banna">banna</tp:taxon-name-part></tp:taxon-name></italic> sp. nov. <bold>A–D</bold> male pale. <bold>A</bold> dorsal <bold>B</bold> ventral <bold>C</bold> prolateral <bold>D</bold> retrolateral. Abbreviations: <abbrev xmlns:xlink="http://www.w3.org/1999/xlink" xlink:title="cymbial conductor" id="ABBRID0E51AE" xlink:type="simple">CyC</abbrev> = cymbial conductor; <abbrev xmlns:xlink="http://www.w3.org/1999/xlink" xlink:title="cymbial process" id="ABBRID0EC2AE" xlink:type="simple">CyP</abbrev> = cymbial process; <abbrev xmlns:xlink="http://www.w3.org/1999/xlink" xlink:title="distal lobe on cymbium" id="ABBRID0EG2AE" xlink:type="simple">DL</abbrev> = distal lobe on cymbium; E = embolus; <abbrev xmlns:xlink="http://www.w3.org/1999/xlink" xlink:title="spermatic duct" id="ABBRID0EK2AE" xlink:type="simple">SD</abbrev> = spermatic duct; <abbrev xmlns:xlink="http://www.w3.org/1999/xlink" xlink:title="tegulum" id="ABBRID0EO2AE" xlink:type="simple">Te</abbrev> = tegulum; <abbrev xmlns:xlink="http://www.w3.org/1999/xlink" xlink:title="palp tibia" id="ABBRID0ES2AE" xlink:type="simple">Ti</abbrev> = palpal tibia. Scale bars: 0.20 mm.</p></caption><graphic xmlns:xlink="http://www.w3.org/1999/xlink" xlink:href="zookeys-1124-059_article-85952__-g004.jpg" position="float" orientation="portrait" xlink:type="simple" id="oo_754696.jpg"><uri content-type="original_file" xlink:type="simple">https://binary.pensoft.net/fig/754696</uri></graphic></fig><fig id="F5" position="float" orientation="portrait"><object-id xmlns:xlink="http://www.w3.org/1999/xlink" content-type="doi" xlink:type="simple">10.3897/zookeys.1124.85952.figure5</object-id><object-id xmlns:xlink="http://www.w3.org/1999/xlink" content-type="arpha" xlink:type="simple">034EED45-A416-522A-8765-0BFE0CC880BE</object-id><label>Figure 5.</label><caption><p><italic><tp:taxon-name><tp:taxon-name-part taxon-name-part-type="genus" reg="Mengmena">Mengmena</tp:taxon-name-part><tp:taxon-name-part taxon-name-part-type="species" reg="banna">banna</tp:taxon-name-part></tp:taxon-name></italic> sp. nov. <bold>A, B</bold> cymbial terminals <bold>C</bold> palpal cymbium and tibia <bold>D, E</bold> bulbus. <bold>A</bold> prodorsal <bold>B</bold> retroventral <bold>C</bold> retrodorsal <bold>D</bold> ventral <bold>E</bold> dorsal. Abbreviations: <abbrev xmlns:xlink="http://www.w3.org/1999/xlink" xlink:title="cymbium" id="ABBRID0E53AE" xlink:type="simple">Cy</abbrev> = cymbium; <abbrev xmlns:xlink="http://www.w3.org/1999/xlink" xlink:title="cymbial conductor" id="ABBRID0EC4AE" xlink:type="simple">CyC</abbrev> = cymbial conductor; <abbrev xmlns:xlink="http://www.w3.org/1999/xlink" xlink:title="cymbial fold" id="ABBRID0EG4AE" xlink:type="simple">CyF</abbrev> = cymbial fold; <abbrev xmlns:xlink="http://www.w3.org/1999/xlink" xlink:title="setae on cymbial fold" id="ABBRID0EK4AE" xlink:type="simple">CyFs</abbrev> = setae on cymbial fold; <abbrev xmlns:xlink="http://www.w3.org/1999/xlink" xlink:title="cymbial process" id="ABBRID0EO4AE" xlink:type="simple">CyP</abbrev> = cymbial process; <abbrev xmlns:xlink="http://www.w3.org/1999/xlink" xlink:title="distal lobe on cymbium" id="ABBRID0ES4AE" xlink:type="simple">DL</abbrev> = distal lobe on cymbium; E = embolus; <abbrev xmlns:xlink="http://www.w3.org/1999/xlink" xlink:title="spermatic duct" id="ABBRID0EW4AE" xlink:type="simple">SD</abbrev> = spermatic duct; <abbrev xmlns:xlink="http://www.w3.org/1999/xlink" xlink:title="tegulum" id="ABBRID0E14AE" xlink:type="simple">Te</abbrev> = tegulum; <abbrev xmlns:xlink="http://www.w3.org/1999/xlink" xlink:title="palp tibia" id="ABBRID0E54AE" xlink:type="simple">Ti</abbrev> = palpal tibia. Scale bars: 0.05 mm (<bold>A, B</bold>); 0.20 mm (<bold>C</bold>); 0.10 mm (<bold>D, E</bold>).</p></caption><graphic xmlns:xlink="http://www.w3.org/1999/xlink" xlink:href="zookeys-1124-059_article-85952__-g005.jpg" position="float" orientation="portrait" xlink:type="simple" id="oo_754697.jpg"><uri content-type="original_file" xlink:type="simple">https://binary.pensoft.net/fig/754697</uri></graphic></fig></tp:treatment-sec><tp:treatment-sec sec-type="description" id="SECID0EN5AE"><title>Description.</title><p>Body bicolour, dorsally grey, ventrally yellow or pale yellow (Figs <xref ref-type="fig" rid="F3">3A–F</xref>, <xref ref-type="fig" rid="F6">6A, B</xref>). Anterior median eyes absent (Figs <xref ref-type="fig" rid="F3">3A</xref>, <xref ref-type="fig" rid="F3">3D</xref>, <xref ref-type="fig" rid="F6">6A</xref>). Abdomen without posterior tubercle (Figs <xref ref-type="fig" rid="F3">3A–D</xref>, <xref ref-type="fig" rid="F6">6A–C</xref>). Male cephalic area moderately elevated, tibia I without prolateral macrosetae (Fig. <xref ref-type="fig" rid="F3">3C</xref>). Femoral spots present on leg I of the males and legs I–II of the females (Figs <xref ref-type="fig" rid="F3">3B</xref>, <xref ref-type="fig" rid="F3">3E</xref>, <xref ref-type="fig" rid="F6">6B</xref>).</p><fig id="F6" position="float" orientation="portrait"><object-id xmlns:xlink="http://www.w3.org/1999/xlink" content-type="doi" xlink:type="simple">10.3897/zookeys.1124.85952.figure6</object-id><object-id xmlns:xlink="http://www.w3.org/1999/xlink" content-type="arpha" xlink:type="simple">6B20C8C4-C48A-58F7-A8C4-52CD9A9413E9</object-id><label>Figure 6.</label><caption><p><italic><tp:taxon-name><tp:taxon-name-part taxon-name-part-type="genus" reg="Mengmena">Mengmena</tp:taxon-name-part><tp:taxon-name-part taxon-name-part-type="species" reg="yulin">yulin</tp:taxon-name-part></tp:taxon-name></italic> sp. nov. <bold>A–C</bold> female habitus <bold>D</bold> epigyne <bold>E, F</bold> vulva. <bold>A, F</bold> dorsal <bold>B, D, E</bold> ventral <bold>C</bold> lateral. Abbreviations: <abbrev xmlns:xlink="http://www.w3.org/1999/xlink" xlink:title="copulatory duct" id="ABBRID0E6AAG" xlink:type="simple">CD</abbrev> = copulatory duct; <abbrev xmlns:xlink="http://www.w3.org/1999/xlink" xlink:title="fertilization duct" id="ABBRID0EDBAG" xlink:type="simple">FD</abbrev> = fertilization duct; <abbrev xmlns:xlink="http://www.w3.org/1999/xlink" xlink:title="femoral spot" id="ABBRID0EHBAG" xlink:type="simple">FS</abbrev> = femoral spot; S = spermatheca. Scale bars: 0.50 mm (<bold>A–C</bold>); 0.10 mm (<bold>D–F</bold>).</p></caption><graphic xmlns:xlink="http://www.w3.org/1999/xlink" xlink:href="zookeys-1124-059_article-85952__-g006.jpg" position="float" orientation="portrait" xlink:type="simple" id="oo_754698.jpg"><uri content-type="original_file" xlink:type="simple">https://binary.pensoft.net/fig/754698</uri></graphic></fig><p><bold><italic>Male palp</italic></bold>: cymbium oriented ventrally on the palp (Fig. <xref ref-type="fig" rid="F4">4A, B</xref>). Cymbial spur and paracymbium absent (Figs <xref ref-type="fig" rid="F4">4A–D</xref>, <xref ref-type="fig" rid="F5">5C</xref>). Cymbial process arising from the cymbial fold at apex, strongly sclerotized (Figs <xref ref-type="fig" rid="F4">4D</xref>, <xref ref-type="fig" rid="F5">5A–C</xref>). Cymbial conductor wide (Fig. <xref ref-type="fig" rid="F5">5A–C</xref>). Cymbial fold long and sclerotized, from the base of cymbial conductor (Fig. <xref ref-type="fig" rid="F5">5C</xref>). Distal lobe on retrolateral tip of cymbium (Fig. <xref ref-type="fig" rid="F4">4A, B</xref>). Embolus threadlike, coiled with at least two loops (Figs <xref ref-type="fig" rid="F4">4A–D</xref>, <xref ref-type="fig" rid="F5">5D–E</xref>).</p><p><bold><italic>Epigyne</italic></bold>: weakly sclerotized (Figs <xref ref-type="fig" rid="F3">3G</xref>, <xref ref-type="fig" rid="F6">6D</xref>). Scape absent (Figs <xref ref-type="fig" rid="F3">3G–I</xref>, <xref ref-type="fig" rid="F6">6D–F</xref>). Spermathecae ovate or slightly twisted, separated by at least four times their width. Copulatory ducts wide, shape convoluted. Copulatory opening small hole-shaped or arc shape, situated at the union of copulatory ducts (Figs <xref ref-type="fig" rid="F3">3H, I</xref>, <xref ref-type="fig" rid="F6">6E, F</xref>).</p></tp:treatment-sec><tp:treatment-sec sec-type="Composition" id="SECID0ECEAG"><title>Composition.</title><p><italic><tp:taxon-name><tp:taxon-name-part taxon-name-part-type="genus" reg="Mengmena">Mengmena</tp:taxon-name-part><tp:taxon-name-part taxon-name-part-type="species" reg="banna">banna</tp:taxon-name-part></tp:taxon-name></italic> sp. nov. and <italic><tp:taxon-name><tp:taxon-name-part taxon-name-part-type="genus" reg="Mengmena">M.</tp:taxon-name-part><tp:taxon-name-part taxon-name-part-type="species" reg="yulin">yulin</tp:taxon-name-part></tp:taxon-name></italic> sp. nov.</p></tp:treatment-sec><tp:treatment-sec sec-type="distribution" id="SECID0E5EAG"><title>Distribution.</title><p>China (Yunnan).</p></tp:treatment-sec><ref-list><ref id="B25"><mixed-citation xmlns:xlink="http://www.w3.org/1999/xlink" xlink:type="simple"><person-group><name name-style="western"><surname>Thaler</surname><given-names>K</given-names></name></person-group> (<year>1995</year>) <article-title><italic><tp:taxon-name><tp:taxon-name-part taxon-name-part-type="genus">Mysmeniola</tp:taxon-name-part><tp:taxon-name-part taxon-name-part-type="species">spinifera</tp:taxon-name-part></tp:taxon-name></italic> n.gen. n.sp., eine merkwürdige Kleinspinne aus Venezuela (<tp:taxon-name><tp:taxon-name-part taxon-name-part-type="class">Arachnida</tp:taxon-name-part></tp:taxon-name>, <tp:taxon-name><tp:taxon-name-part taxon-name-part-type="order">Araneae</tp:taxon-name-part></tp:taxon-name>: <tp:taxon-name><tp:taxon-name-part taxon-name-part-type="family">Mysmenidae</tp:taxon-name-part></tp:taxon-name>).</article-title><source>Mitteilungen der Schweizerische Entomologische Gesellschaft</source><volume>68</volume>(<issue>3–4</issue>): <fpage>429</fpage>–<lpage>433</lpage>. <ext-link xlink:type="simple" ext-link-type="doi" xlink:href="10.5169/seals-402609">https://doi.org/10.5169/seals-402609</ext-link></mixed-citation></ref></ref-list></tp:taxon-treatment>
