# Supplementary material for: ﻿Taxonomic study on Mysmenidae spiders (Mysmenidae, Araneae) from Xishuangbanna of Yunnan, China
Source: Zookeys. 2022 Oct 10;1124:59–108. doi: 10.3897/zookeys.1124.85952 (PMC9836578; doi:10.3897/zookeys.1124.85952)
Supplement: XML Treatment for Mengmena banna [file zookeys.1124.85952-treatment3.xml]

<!DOCTYPE tp:taxon-treatment
  PUBLIC "-//TaxonX//DTD Taxonomic Treatment Publishing DTD v0 20100105//EN" "tax-treatment-NSO.dtd">
<tp:taxon-treatment xmlns:tp="http://www.plazi.org/taxpub"><tp:treatment-meta><kwd-group><label>Taxon classification</label><kwd>
                <named-content content-type="kingdom">Animalia</named-content>
              </kwd><kwd>
                <named-content content-type="order">Araneae</named-content>
              </kwd><kwd>
                <named-content content-type="family">Mysmenidae</named-content>
              </kwd></kwd-group><mixed-citation publication-type="journal"><person-group><name><surname>Zhang</surname><given-names>Qiuqiu</given-names></name><name><surname>Li</surname><given-names>Shuqiang</given-names></name><name><surname>Lin</surname><given-names>Yucheng</given-names></name></person-group><article-title>﻿Taxonomic study on <tp:taxon-name><tp:taxon-name-part taxon-name-part-type="family">Mysmenidae</tp:taxon-name-part></tp:taxon-name> spiders (<tp:taxon-name><tp:taxon-name-part taxon-name-part-type="family">Mysmenidae</tp:taxon-name-part></tp:taxon-name>, <tp:taxon-name><tp:taxon-name-part taxon-name-part-type="order">Araneae</tp:taxon-name-part></tp:taxon-name>) from Xishuangbanna of Yunnan, China</article-title><source>Zookeys</source><day>10</day><month>10</month><year>2022</year><volume>1124</volume><fpage>59</fpage><lpage>108</lpage><pub-id pub-id-type="doi">10.3897/zookeys.1124.85952</pub-id></mixed-citation></tp:treatment-meta><tp:nomenclature><label>﻿</label><tp:taxon-name>
              <object-id xmlns:xlink="http://www.w3.org/1999/xlink" content-type="arpha" xlink:type="simple">66A03AC2-B26B-58A4-BB35-8D6C5B48F392</object-id>
              <tp:taxon-name-part taxon-name-part-type="genus" reg="Mengmena">Mengmena</tp:taxon-name-part>
              <tp:taxon-name-part taxon-name-part-type="species" reg="banna">banna</tp:taxon-name-part>
              <object-id xmlns:xlink="http://www.w3.org/1999/xlink" content-type="zoobank" xlink:type="simple">https://zoobank.org/66FB56DD-4BF3-487E-8412-9F95DF392C58</object-id>
            </tp:taxon-name><tp:taxon-authority>Lin &amp; Li</tp:taxon-authority><tp:taxon-status xmlns:xlink="http://www.w3.org/1999/xlink" xlink:type="simple">sp. nov.</tp:taxon-status><xref ref-type="fig" rid="F3">Figs 3</xref><xref ref-type="fig" rid="F4">, 4</xref><xref ref-type="fig" rid="F5">, 5</xref></tp:nomenclature><tp:treatment-sec sec-type="type material" id="SECID0EZGAG"><title>Type material.</title><p><bold><italic>Holotype</italic></bold> ♂ (<named-content xmlns:xlink="http://www.w3.org/1999/xlink" content-type="dwc:institutional_code" xlink:title="Institute of Zoology, Chinese Academy of Sciences" xlink:href="http://grbio.org/institution/institute-zoology-chinese-academy-sciences" xlink:type="simple">IZCAS</named-content>) and <bold><italic>paratypes</italic></bold> 3♂ 4♀ (<named-content xmlns:xlink="http://www.w3.org/1999/xlink" content-type="dwc:institutional_code" xlink:title="Institute of Zoology, Chinese Academy of Sciences" xlink:href="http://grbio.org/institution/institute-zoology-chinese-academy-sciences" xlink:type="simple">IZCAS</named-content>), China: Yunnan: Mengla County, Menglun Town, Xishuangbanna National Nature Reserve, the primary tropical seasonal rain forest (<named-content xmlns:xlink="http://www.w3.org/1999/xlink" content-type="dwc:verbatimCoordinates" xlink:type="simple"><named-content content-type="geo-json" specific-use="{&#34;type&#34;:&#34;Point&#34;,&#34;coordinates&#34;:[101.217000,21.957000]}" id="NCID0ESHAG" xlink:type="simple">21.957°N, 101.217°E</named-content></named-content>; 744±15 m), 16–31.I.2007, by pitfall trapping, G. Zheng leg.; 6♂ 25♀ (<named-content xmlns:xlink="http://www.w3.org/1999/xlink" content-type="dwc:institutional_code" xlink:title="Natural History Museum of Sichuan University" xlink:href="http://grbio.org/institution/natural-history-museum" xlink:type="simple">NHMSU</named-content>), China: Yunnan: Mengla County, Menglun Town, <abbrev xmlns:xlink="http://www.w3.org/1999/xlink" xlink:title="Xishuangbanna Tropical Botanical Garden" id="ABBRID0E2HAG" xlink:type="simple">XTBG</abbrev>, in the plantation of <italic><tp:taxon-name><tp:taxon-name-part taxon-name-part-type="genus" reg="Paramichelia">Paramichelia</tp:taxon-name-part><tp:taxon-name-part taxon-name-part-type="species" reg="baillonii">baillonii</tp:taxon-name-part></tp:taxon-name></italic> (about 20 yr.) (<named-content xmlns:xlink="http://www.w3.org/1999/xlink" content-type="dwc:verbatimCoordinates" xlink:type="simple"><named-content content-type="geo-json" specific-use="{&#34;type&#34;:&#34;Point&#34;,&#34;coordinates&#34;:[101.282000,21.903000]}" id="NCID0ENIAG" xlink:type="simple">21.903°N, 101.282°E</named-content></named-content>; 608±11 m), 5–12.IX.2006, by searching, G. Zheng leg.</p></tp:treatment-sec><tp:treatment-sec sec-type="material" id="SECID0ESIAG"><title>Other material examined:</title><p>11♂ 33♀ (<named-content xmlns:xlink="http://www.w3.org/1999/xlink" content-type="dwc:institutional_code" xlink:title="Institute of Zoology, Chinese Academy of Sciences" xlink:href="http://grbio.org/institution/institute-zoology-chinese-academy-sciences" xlink:type="simple">IZCAS</named-content>), China: Yunnan, Mengla County, Menglun Town, Xishuangbanna National Nature Reserve, the plantation of <italic><tp:taxon-name><tp:taxon-name-part taxon-name-part-type="genus" reg="Paramichelia">Paramichelia</tp:taxon-name-part><tp:taxon-name-part taxon-name-part-type="species" reg="baillonii">baillonii</tp:taxon-name-part></tp:taxon-name></italic> (<named-content xmlns:xlink="http://www.w3.org/1999/xlink" content-type="dwc:verbatimCoordinates" xlink:type="simple"><named-content content-type="geo-json" specific-use="{&#34;type&#34;:&#34;Point&#34;,&#34;coordinates&#34;:[101.523000,21.956000]}" id="NCID0EKJAG" xlink:type="simple">21.956°N, 101.523°E</named-content></named-content>; 608±11 m), 5–12.XI.2006, by search collecting, G. Zheng leg.</p></tp:treatment-sec><tp:treatment-sec sec-type="etymology" id="SECID0EPJAG"><title>Etymology.</title><p>The specific name derives from the type locality; noun in apposition.</p></tp:treatment-sec><tp:treatment-sec sec-type="diagnosis" id="SECID0EUJAG"><title>Diagnosis.</title><p><italic><tp:taxon-name><tp:taxon-name-part taxon-name-part-type="genus" reg="Mengmena">Mengmena</tp:taxon-name-part><tp:taxon-name-part taxon-name-part-type="species" reg="banna">banna</tp:taxon-name-part></tp:taxon-name></italic> sp. nov. can be distinguished from its congener <italic><tp:taxon-name><tp:taxon-name-part taxon-name-part-type="genus" reg="Mengmena">M.</tp:taxon-name-part><tp:taxon-name-part taxon-name-part-type="species" reg="yulin">yulin</tp:taxon-name-part></tp:taxon-name></italic> sp. nov. by both sides of the copulatory duct being fused at the midline position and forming a V-shaped structure, and the copulatory opening situated below the bottom of the V-shaped structure (Fig. <xref ref-type="fig" rid="F3">3H, I</xref> vs. Fig. <xref ref-type="fig" rid="F6">6E, F</xref>).</p></tp:treatment-sec><tp:treatment-sec sec-type="description" id="SECID0EYKAG"><title>Description.</title><p><bold>Male. <italic>Measurements</italic></bold>: total length 0.58. Prosoma 0.30 long, 0.28 wide, 0.29 high. Abdomen 0.34 long, 0.31 wide, 0.38 high. Clypeus 0.07 high. Sternum 0.20 long, 0.19 wide. Length of legs: I 0.91 (0.31, 0.12, 0.21, 0.11, 0.16); II 0.80 (0.25, 0.11, 0.18, 0.10, 0.16); III 0.62 (0.18, 0.09, 0.11, 0.11, 0.13); IV 0.72 (0.22, 0.10, 0.15, 0.12, 0.13).</p><p><bold><italic>Somatic characters</italic></bold> (Fig. <xref ref-type="fig" rid="F3">3A–C</xref>). <bold><italic>Coloration</italic></bold>: prosoma light-yellow centrally, deep yellow marginally. Ocular base black. Chelicera yellow, endites and labium yellow, the sternum light-yellow. Abdomen silver grey dorsally, yellow with a “U”-shaped white and a “U”-shaped brown stripe ventrally. Legs yellow. <bold><italic>Prosoma</italic></bold>: carapace near round. Cephalic part slightly elevated. Ocular area at apex. <abbrev xmlns:xlink="http://www.w3.org/1999/xlink" xlink:title="anterior median eyes" id="ABBRID0ETLAG" xlink:type="simple">AME</abbrev> absent, six eyes in two rows. <abbrev xmlns:xlink="http://www.w3.org/1999/xlink" xlink:title="anterior lateral eyes" id="ABBRID0EXLAG" xlink:type="simple">ALE</abbrev> and <abbrev xmlns:xlink="http://www.w3.org/1999/xlink" xlink:title="posterior lateral eyes" id="ABBRID0E2LAG" xlink:type="simple">PLE</abbrev> contiguous. <abbrev xmlns:xlink="http://www.w3.org/1999/xlink" xlink:title="posterior eye row" id="ABBRID0E6LAG" xlink:type="simple">PER</abbrev> slightly recurved. Sternum scutiform, plump, covered with sparse setae. <bold><italic>Legs</italic></bold>: covered with setae and bristles. The leg I with a mating clasper on distal 1/3 position of metatarsus and a subdistal sclerotized femoral spot present at surface of ventral femur. <bold><italic>Abdomen</italic></bold>: near round in dorsum.</p><p><bold><italic>Palp</italic></bold> (Figs <xref ref-type="fig" rid="F4">4</xref>–<xref ref-type="fig" rid="F5">5</xref>): weakly sclerotized. The tibia cup-shaped, covered with long setae along distal brim (Fig. <xref ref-type="fig" rid="F4">4A, B</xref>). Cymbium membranous, with a distal lobe on cymbium (Figs <xref ref-type="fig" rid="F4">4A, B</xref>, <xref ref-type="fig" rid="F5">5A–C</xref>). Cymbial conductor triangular, distal end hook-shaped (Figs <xref ref-type="fig" rid="F4">4A–D</xref>, <xref ref-type="fig" rid="F5">5A–C</xref>). Cymbial process straight but the tip recurved, situated on dorsal cymbial conductor (Figs <xref ref-type="fig" rid="F4">4D</xref>, <xref ref-type="fig" rid="F5">5A–C</xref>). Cymbial fold sclerotized, derived from the base of cymbial process, and bears a row of ordered setae (Fig. <xref ref-type="fig" rid="F5">5A, C</xref>). The absence of paracymbium (Fig. <xref ref-type="fig" rid="F5">5C</xref>). Tegulum smooth, translucent; spermatic duct visible from the tegulum (Figs <xref ref-type="fig" rid="F4">4B, D</xref>, <xref ref-type="fig" rid="F5">5D</xref>). Embolus threadlike, coiled into two crossed loops (Figs <xref ref-type="fig" rid="F4">4A–D</xref>, <xref ref-type="fig" rid="F5">5D, E</xref>).</p><p><bold>Female. <italic>Measurements</italic></bold>: total length 0.64. Prosoma 0.29 long, 0.27 wide, 0.27 high. Abdomen 0.42 long, 0.40 wide, 0.46 high. Clypeus 0.06 high. Sternum 0.20 long, 0.19 wide. Length of legs: I 0.87 (0.27, 0.12, 0.18, 0.14, 0.16); II 0.75 (0.22, 0.11, 0.15, 0.12, 0.15); III 0.61 (0.17, 0.09, 0.11, 0.11, 0.13); IV 0.72 (0.21, 0.10, 0.14, 0.13, 0.14).</p><p><bold><italic>Somatic characters</italic></bold> (Fig. <xref ref-type="fig" rid="F3">3D–F</xref>). <bold><italic>Coloration</italic></bold>: prosoma light-brown centrally, deep brown marginally. Ocular base black. Chelicera, endites, labium and sternum light-brown. Abdomen silver grey, with a “U”-shaped white stripe. Legs brown. <bold><italic>Prosoma</italic></bold>: carapace pear-shaped. Ocular pattern as in male. <abbrev xmlns:xlink="http://www.w3.org/1999/xlink" xlink:title="anterior median eyes" id="ABBRID0EDPAG" xlink:type="simple">AME</abbrev> absent, six eyes in two rows, the <abbrev xmlns:xlink="http://www.w3.org/1999/xlink" xlink:title="posterior eye row" id="ABBRID0EHPAG" xlink:type="simple">PER</abbrev> slightly recurved, the <abbrev xmlns:xlink="http://www.w3.org/1999/xlink" xlink:title="anterior lateral eyes" id="ABBRID0ELPAG" xlink:type="simple">ALE</abbrev> and <abbrev xmlns:xlink="http://www.w3.org/1999/xlink" xlink:title="posterior lateral eyes" id="ABBRID0EPPAG" xlink:type="simple">PLE</abbrev> contiguous. Sternum scutiform, plump, covered with sparse setae. <bold><italic>Legs</italic></bold>: covered with setae and bristles, a sclerotized femoral spot present at apical ventral surface of leg I and II. <bold><italic>Abdomen</italic></bold>: same as in male.</p><p><bold><italic>Epigyne</italic></bold> (Fig. <xref ref-type="fig" rid="F3">3G–I</xref>): weakly sclerotized, covered with sparse short setae along ventral brim (Fig. <xref ref-type="fig" rid="F3">3G, H</xref>). Internal structures indistinctly visible from translucent cuticle (Fig. <xref ref-type="fig" rid="F3">3G</xref>). Spermathecae small, ovate, widely separated by at least four times their width (Fig. <xref ref-type="fig" rid="F3">3H, I</xref>). Fertilization ducts short, winding, arising from ventral of the spermathecae (Fig. <xref ref-type="fig" rid="F3">3H, I</xref>). Copulatory ducts wide, both sides of copulatory duct fused at the midline position and formed a V-shaped structure; the copulatory opening situated below the bottom of the V-shaped structure (Fig. <xref ref-type="fig" rid="F3">3H, I</xref>).</p></tp:treatment-sec><tp:treatment-sec sec-type="distribution" id="SECID0EYQAG"><title>Distribution.</title><p>Known only from the type locality.</p></tp:treatment-sec><tp:treatment-sec><!--Section generated to contain objects referenced in tp:taxon-treatment.--><fig id="F3" position="float" orientation="portrait"><object-id xmlns:xlink="http://www.w3.org/1999/xlink" content-type="doi" xlink:type="simple">10.3897/zookeys.1124.85952.figure3</object-id><object-id xmlns:xlink="http://www.w3.org/1999/xlink" content-type="arpha" xlink:type="simple">7BE84E94-9C83-5E81-9FA8-141BF1092E57</object-id><label>Figure 3.</label><caption><p><italic><tp:taxon-name><tp:taxon-name-part taxon-name-part-type="genus" reg="Mengmena">Mengmena</tp:taxon-name-part><tp:taxon-name-part taxon-name-part-type="species" reg="banna">banna</tp:taxon-name-part></tp:taxon-name></italic> sp. nov. <bold>A–C</bold> male habitus <bold>D–F</bold> female habitus <bold>G</bold> epigyne <bold>H, I</bold> vulva <bold>A, D, I</bold> dorsal <bold>B, E, G, H</bold> ventral <bold>C, F</bold> lateral. Abbreviations: <abbrev xmlns:xlink="http://www.w3.org/1999/xlink" xlink:title="copulatory duct" id="ABBRID0EEZAE" xlink:type="simple">CD</abbrev> = copulatory duct; <abbrev xmlns:xlink="http://www.w3.org/1999/xlink" xlink:title="copulatory opening" id="ABBRID0EIZAE" xlink:type="simple">CO</abbrev> = copulatory opening; <abbrev xmlns:xlink="http://www.w3.org/1999/xlink" xlink:title="fertilization duct" id="ABBRID0EMZAE" xlink:type="simple">FD</abbrev> = fertilization duct; <abbrev xmlns:xlink="http://www.w3.org/1999/xlink" xlink:title="femoral spot" id="ABBRID0EQZAE" xlink:type="simple">FS</abbrev> = femoral spot; <abbrev xmlns:xlink="http://www.w3.org/1999/xlink" xlink:title="metatarsal clasping spine" id="ABBRID0EUZAE" xlink:type="simple">MC</abbrev> = Metatarsal clasping spine; S = spermatheca. Scale bars: 0.50 mm (<bold>A–F</bold>); 0.10 mm (<bold>G–I</bold>).</p></caption><graphic xmlns:xlink="http://www.w3.org/1999/xlink" xlink:href="zookeys-1124-059_article-85952__-g003.jpg" position="float" orientation="portrait" xlink:type="simple" id="oo_754695.jpg"><uri content-type="original_file" xlink:type="simple">https://binary.pensoft.net/fig/754695</uri></graphic></fig><fig id="F4" position="float" orientation="portrait"><object-id xmlns:xlink="http://www.w3.org/1999/xlink" content-type="doi" xlink:type="simple">10.3897/zookeys.1124.85952.figure4</object-id><object-id xmlns:xlink="http://www.w3.org/1999/xlink" content-type="arpha" xlink:type="simple">0668B2E3-7B2D-5806-A7A6-5A4EA9600653</object-id><label>Figure 4.</label><caption><p><italic><tp:taxon-name><tp:taxon-name-part taxon-name-part-type="genus" reg="Mengmena">Mengmena</tp:taxon-name-part><tp:taxon-name-part taxon-name-part-type="species" reg="banna">banna</tp:taxon-name-part></tp:taxon-name></italic> sp. nov. <bold>A–D</bold> male pale. <bold>A</bold> dorsal <bold>B</bold> ventral <bold>C</bold> prolateral <bold>D</bold> retrolateral. Abbreviations: <abbrev xmlns:xlink="http://www.w3.org/1999/xlink" xlink:title="cymbial conductor" id="ABBRID0E51AE" xlink:type="simple">CyC</abbrev> = cymbial conductor; <abbrev xmlns:xlink="http://www.w3.org/1999/xlink" xlink:title="cymbial process" id="ABBRID0EC2AE" xlink:type="simple">CyP</abbrev> = cymbial process; <abbrev xmlns:xlink="http://www.w3.org/1999/xlink" xlink:title="distal lobe on cymbium" id="ABBRID0EG2AE" xlink:type="simple">DL</abbrev> = distal lobe on cymbium; E = embolus; <abbrev xmlns:xlink="http://www.w3.org/1999/xlink" xlink:title="spermatic duct" id="ABBRID0EK2AE" xlink:type="simple">SD</abbrev> = spermatic duct; <abbrev xmlns:xlink="http://www.w3.org/1999/xlink" xlink:title="tegulum" id="ABBRID0EO2AE" xlink:type="simple">Te</abbrev> = tegulum; <abbrev xmlns:xlink="http://www.w3.org/1999/xlink" xlink:title="palp tibia" id="ABBRID0ES2AE" xlink:type="simple">Ti</abbrev> = palpal tibia. Scale bars: 0.20 mm.</p></caption><graphic xmlns:xlink="http://www.w3.org/1999/xlink" xlink:href="zookeys-1124-059_article-85952__-g004.jpg" position="float" orientation="portrait" xlink:type="simple" id="oo_754696.jpg"><uri content-type="original_file" xlink:type="simple">https://binary.pensoft.net/fig/754696</uri></graphic></fig><fig id="F5" position="float" orientation="portrait"><object-id xmlns:xlink="http://www.w3.org/1999/xlink" content-type="doi" xlink:type="simple">10.3897/zookeys.1124.85952.figure5</object-id><object-id xmlns:xlink="http://www.w3.org/1999/xlink" content-type="arpha" xlink:type="simple">034EED45-A416-522A-8765-0BFE0CC880BE</object-id><label>Figure 5.</label><caption><p><italic><tp:taxon-name><tp:taxon-name-part taxon-name-part-type="genus" reg="Mengmena">Mengmena</tp:taxon-name-part><tp:taxon-name-part taxon-name-part-type="species" reg="banna">banna</tp:taxon-name-part></tp:taxon-name></italic> sp. nov. <bold>A, B</bold> cymbial terminals <bold>C</bold> palpal cymbium and tibia <bold>D, E</bold> bulbus. <bold>A</bold> prodorsal <bold>B</bold> retroventral <bold>C</bold> retrodorsal <bold>D</bold> ventral <bold>E</bold> dorsal. Abbreviations: <abbrev xmlns:xlink="http://www.w3.org/1999/xlink" xlink:title="cymbium" id="ABBRID0E53AE" xlink:type="simple">Cy</abbrev> = cymbium; <abbrev xmlns:xlink="http://www.w3.org/1999/xlink" xlink:title="cymbial conductor" id="ABBRID0EC4AE" xlink:type="simple">CyC</abbrev> = cymbial conductor; <abbrev xmlns:xlink="http://www.w3.org/1999/xlink" xlink:title="cymbial fold" id="ABBRID0EG4AE" xlink:type="simple">CyF</abbrev> = cymbial fold; <abbrev xmlns:xlink="http://www.w3.org/1999/xlink" xlink:title="setae on cymbial fold" id="ABBRID0EK4AE" xlink:type="simple">CyFs</abbrev> = setae on cymbial fold; <abbrev xmlns:xlink="http://www.w3.org/1999/xlink" xlink:title="cymbial process" id="ABBRID0EO4AE" xlink:type="simple">CyP</abbrev> = cymbial process; <abbrev xmlns:xlink="http://www.w3.org/1999/xlink" xlink:title="distal lobe on cymbium" id="ABBRID0ES4AE" xlink:type="simple">DL</abbrev> = distal lobe on cymbium; E = embolus; <abbrev xmlns:xlink="http://www.w3.org/1999/xlink" xlink:title="spermatic duct" id="ABBRID0EW4AE" xlink:type="simple">SD</abbrev> = spermatic duct; <abbrev xmlns:xlink="http://www.w3.org/1999/xlink" xlink:title="tegulum" id="ABBRID0E14AE" xlink:type="simple">Te</abbrev> = tegulum; <abbrev xmlns:xlink="http://www.w3.org/1999/xlink" xlink:title="palp tibia" id="ABBRID0E54AE" xlink:type="simple">Ti</abbrev> = palpal tibia. Scale bars: 0.05 mm (<bold>A, B</bold>); 0.20 mm (<bold>C</bold>); 0.10 mm (<bold>D, E</bold>).</p></caption><graphic xmlns:xlink="http://www.w3.org/1999/xlink" xlink:href="zookeys-1124-059_article-85952__-g005.jpg" position="float" orientation="portrait" xlink:type="simple" id="oo_754697.jpg"><uri content-type="original_file" xlink:type="simple">https://binary.pensoft.net/fig/754697</uri></graphic></fig><fig id="F6" position="float" orientation="portrait"><object-id xmlns:xlink="http://www.w3.org/1999/xlink" content-type="doi" xlink:type="simple">10.3897/zookeys.1124.85952.figure6</object-id><object-id xmlns:xlink="http://www.w3.org/1999/xlink" content-type="arpha" xlink:type="simple">6B20C8C4-C48A-58F7-A8C4-52CD9A9413E9</object-id><label>Figure 6.</label><caption><p><italic><tp:taxon-name><tp:taxon-name-part taxon-name-part-type="genus" reg="Mengmena">Mengmena</tp:taxon-name-part><tp:taxon-name-part taxon-name-part-type="species" reg="yulin">yulin</tp:taxon-name-part></tp:taxon-name></italic> sp. nov. <bold>A–C</bold> female habitus <bold>D</bold> epigyne <bold>E, F</bold> vulva. <bold>A, F</bold> dorsal <bold>B, D, E</bold> ventral <bold>C</bold> lateral. Abbreviations: <abbrev xmlns:xlink="http://www.w3.org/1999/xlink" xlink:title="copulatory duct" id="ABBRID0E6AAG" xlink:type="simple">CD</abbrev> = copulatory duct; <abbrev xmlns:xlink="http://www.w3.org/1999/xlink" xlink:title="fertilization duct" id="ABBRID0EDBAG" xlink:type="simple">FD</abbrev> = fertilization duct; <abbrev xmlns:xlink="http://www.w3.org/1999/xlink" xlink:title="femoral spot" id="ABBRID0EHBAG" xlink:type="simple">FS</abbrev> = femoral spot; S = spermatheca. Scale bars: 0.50 mm (<bold>A–C</bold>); 0.10 mm (<bold>D–F</bold>).</p></caption><graphic xmlns:xlink="http://www.w3.org/1999/xlink" xlink:href="zookeys-1124-059_article-85952__-g006.jpg" position="float" orientation="portrait" xlink:type="simple" id="oo_754698.jpg"><uri content-type="original_file" xlink:type="simple">https://binary.pensoft.net/fig/754698</uri></graphic></fig></tp:treatment-sec></tp:taxon-treatment>
