# Supplementary material for: ﻿Taxonomic study on Mysmenidae spiders (Mysmenidae, Araneae) from Xishuangbanna of Yunnan, China
Source: Zookeys. 2022 Oct 10;1124:59–108. doi: 10.3897/zookeys.1124.85952 (PMC9836578; doi:10.3897/zookeys.1124.85952)
Supplement: XML Treatment for Mengmena yulin [file zookeys.1124.85952-treatment4.xml]

<!DOCTYPE tp:taxon-treatment
  PUBLIC "-//TaxonX//DTD Taxonomic Treatment Publishing DTD v0 20100105//EN" "tax-treatment-NSO.dtd">
<tp:taxon-treatment xmlns:tp="http://www.plazi.org/taxpub"><tp:treatment-meta><kwd-group><label>Taxon classification</label><kwd>
                <named-content content-type="kingdom">Animalia</named-content>
              </kwd><kwd>
                <named-content content-type="order">Araneae</named-content>
              </kwd><kwd>
                <named-content content-type="family">Mysmenidae</named-content>
              </kwd></kwd-group><mixed-citation publication-type="journal"><person-group><name><surname>Zhang</surname><given-names>Qiuqiu</given-names></name><name><surname>Li</surname><given-names>Shuqiang</given-names></name><name><surname>Lin</surname><given-names>Yucheng</given-names></name></person-group><article-title>﻿Taxonomic study on <tp:taxon-name><tp:taxon-name-part taxon-name-part-type="family">Mysmenidae</tp:taxon-name-part></tp:taxon-name> spiders (<tp:taxon-name><tp:taxon-name-part taxon-name-part-type="family">Mysmenidae</tp:taxon-name-part></tp:taxon-name>, <tp:taxon-name><tp:taxon-name-part taxon-name-part-type="order">Araneae</tp:taxon-name-part></tp:taxon-name>) from Xishuangbanna of Yunnan, China</article-title><source>Zookeys</source><day>10</day><month>10</month><year>2022</year><volume>1124</volume><fpage>59</fpage><lpage>108</lpage><pub-id pub-id-type="doi">10.3897/zookeys.1124.85952</pub-id></mixed-citation></tp:treatment-meta><tp:nomenclature><label>﻿</label><tp:taxon-name>
              <object-id xmlns:xlink="http://www.w3.org/1999/xlink" content-type="arpha" xlink:type="simple">43A6E235-4202-5D22-B586-0FDB0AC8CA4D</object-id>
              <tp:taxon-name-part taxon-name-part-type="genus" reg="Mengmena">Mengmena</tp:taxon-name-part>
              <tp:taxon-name-part taxon-name-part-type="species" reg="yulin">yulin</tp:taxon-name-part>
              <object-id xmlns:xlink="http://www.w3.org/1999/xlink" content-type="zoobank" xlink:type="simple">https://zoobank.org/5EE0208C-62D5-46A6-83FE-F9FD50A9A5EF</object-id>
            </tp:taxon-name><tp:taxon-authority>Lin &amp; Li</tp:taxon-authority><tp:taxon-status xmlns:xlink="http://www.w3.org/1999/xlink" xlink:type="simple">sp. nov.</tp:taxon-status><xref ref-type="fig" rid="F6">Fig. 6</xref></tp:nomenclature><tp:treatment-sec sec-type="material" id="SECID0ELSAG"><title>Material examined.</title><p><bold><italic>Holotype</italic></bold> ♀ (<named-content xmlns:xlink="http://www.w3.org/1999/xlink" content-type="dwc:institutional_code" xlink:title="Institute of Zoology, Chinese Academy of Sciences" xlink:href="http://grbio.org/institution/institute-zoology-chinese-academy-sciences" xlink:type="simple">IZCAS</named-content>) and <bold><italic>paratypes</italic></bold> 4♀ (<named-content xmlns:xlink="http://www.w3.org/1999/xlink" content-type="dwc:institutional_code" xlink:title="Institute of Zoology, Chinese Academy of Sciences" xlink:href="http://grbio.org/institution/institute-zoology-chinese-academy-sciences" xlink:type="simple">IZCAS</named-content>), China: Yunnan, Mengla County, Menglun Town, <abbrev xmlns:xlink="http://www.w3.org/1999/xlink" xlink:title="Xishuangbanna Tropical Botanical Garden" id="ABBRID0EBTAG" xlink:type="simple">XTBG</abbrev>, the secondary tropical rainforest (<named-content xmlns:xlink="http://www.w3.org/1999/xlink" content-type="dwc:verbatimCoordinates" xlink:type="simple"><named-content content-type="geo-json" specific-use="{&#34;type&#34;:&#34;Point&#34;,&#34;coordinates&#34;:[101.389000,22.036000]}" id="NCID0EITAG" xlink:type="simple">22.036°N, 101.389°E</named-content></named-content>; 598±17 m), 9–13.VIII.2006, by pitfall trapping, G. Zheng leg.; 31♀ (<named-content xmlns:xlink="http://www.w3.org/1999/xlink" content-type="dwc:institutional_code" xlink:title="Natural History Museum of Sichuan University" xlink:href="http://grbio.org/institution/natural-history-museum" xlink:type="simple">NHMSU</named-content>), same data as holotype, 1–15.VII.2007, by searching, G. Zheng leg.</p></tp:treatment-sec><tp:treatment-sec sec-type="etymology" id="SECID0ERTAG"><title>Etymology.</title><p>The specific name derives from the Chinese pinyin for rainforest (yǔ lín), refers to it living in rainforest habitats. The epithet is a noun in apposition.</p></tp:treatment-sec><tp:treatment-sec sec-type="diagnosis" id="SECID0EWTAG"><title>Diagnosis.</title><p>The new species is similar to <italic><tp:taxon-name><tp:taxon-name-part taxon-name-part-type="genus" reg="Mengmena">Mengmena</tp:taxon-name-part><tp:taxon-name-part taxon-name-part-type="species" reg="banna">banna</tp:taxon-name-part></tp:taxon-name></italic> sp. nov. but can be distinguished by having a straight and smooth posterior brim formed by the fusion of the copulatory ducts, and the copulatory opening situated above this brim (Fig. <xref ref-type="fig" rid="F6">6E, F</xref> vs. Fig. <xref ref-type="fig" rid="F3">3H, I</xref>).</p></tp:treatment-sec><tp:treatment-sec sec-type="description" id="SECID0EPUAG"><title>Description.</title><p><bold>Female. <italic><tp:taxon-name><tp:taxon-name-part taxon-name-part-type="genus" reg="Measurement">Measurement</tp:taxon-name-part></tp:taxon-name></italic></bold>: total length 0.78. Prosoma 0.32 long, 0.29 wide, 0.28 high. Abdomen 0.49 long, 0.48 wide, 0.53 high. Clypeus 0.05 high. Sternum 0.21 long, 0.20 wide. Length of legs [total length (femur, patella, tibia, metatarsus, tarsus)]: I 0.92 (0.30, 0.11 0.19, 0.15, 0.17); II 0.85 (0.28, 0.10, 0.17, 0.13, 0.17); III 0.66 (0.19, 0.09, 0.12, 0.11, 0.15); IV 0.79 (0.25, 0.10, 0.16, 0.12, 0.16).</p><p><bold><italic>Somatic characters</italic></bold> (Fig. <xref ref-type="fig" rid="F6">6A–C</xref>). <bold><italic>Coloration</italic></bold>: prosoma light-yellow centrally, deep yellow marginally. Ocular base black. Chelicera yellow. Endites, labium and sternum light-yellow. Abdomen grey dorsally, pale yellow ventrally, brown marginally. Legs yellow. <bold><italic>Prosoma</italic></bold>: carapace pear-shaped. Cephalic part slightly elevated. <abbrev xmlns:xlink="http://www.w3.org/1999/xlink" xlink:title="anterior median eyes" id="ABBRID0EPVAG" xlink:type="simple">AME</abbrev> absent, six eyes in two rows, white, with black rings. <abbrev xmlns:xlink="http://www.w3.org/1999/xlink" xlink:title="anterior lateral eyes" id="ABBRID0ETVAG" xlink:type="simple">ALE</abbrev> and <abbrev xmlns:xlink="http://www.w3.org/1999/xlink" xlink:title="posterior lateral eyes" id="ABBRID0EXVAG" xlink:type="simple">PLE</abbrev> contiguous. Sternum scutiform, plump, covered with sparse setae. <bold><italic>Legs</italic></bold>: covered with setae and bristles, a sclerotized femoral spot present at apical ventral surface of leg I and II. <bold><italic>Abdomen</italic></bold>: round in dorsum.</p><p><bold><italic>Epigyne</italic></bold> (Fig. <xref ref-type="fig" rid="F6">6D–F</xref>): spermathecae small, ovate, widely separated by at least four times their width (Figs <xref ref-type="fig" rid="F6">6E, F</xref>). Fertilization ducts short, derived from inner side of the spermathecae and bent anteriorly to form an arc (Fig. <xref ref-type="fig" rid="F6">6F</xref>). Copulatory ducts arising from ventral of spermathecae, both sides of copulatory duct fused at the midline position and forming two symmetrical peak shapes (the anterior brim of the fused copulatory ducts broad arc shape, the posterior brim of the fused copulatory ducts near straight) (Fig. <xref ref-type="fig" rid="F6">6E, F</xref>). Copulatory opening inconspicuous, situated above the straight brim (Fig. <xref ref-type="fig" rid="F6">6E, F</xref>).</p><p><bold>Male.</bold> Unknown.</p></tp:treatment-sec><tp:treatment-sec sec-type="distribution" id="SECID0EAXAG"><title>Distribution.</title><p>Known only from the type locality.</p></tp:treatment-sec><tp:treatment-sec><!--Section generated to contain objects referenced in tp:taxon-treatment.--><fig id="F6" position="float" orientation="portrait"><object-id xmlns:xlink="http://www.w3.org/1999/xlink" content-type="doi" xlink:type="simple">10.3897/zookeys.1124.85952.figure6</object-id><object-id xmlns:xlink="http://www.w3.org/1999/xlink" content-type="arpha" xlink:type="simple">6B20C8C4-C48A-58F7-A8C4-52CD9A9413E9</object-id><label>Figure 6.</label><caption><p><italic><tp:taxon-name><tp:taxon-name-part taxon-name-part-type="genus" reg="Mengmena">Mengmena</tp:taxon-name-part><tp:taxon-name-part taxon-name-part-type="species" reg="yulin">yulin</tp:taxon-name-part></tp:taxon-name></italic> sp. nov. <bold>A–C</bold> female habitus <bold>D</bold> epigyne <bold>E, F</bold> vulva. <bold>A, F</bold> dorsal <bold>B, D, E</bold> ventral <bold>C</bold> lateral. Abbreviations: <abbrev xmlns:xlink="http://www.w3.org/1999/xlink" xlink:title="copulatory duct" id="ABBRID0E6AAG" xlink:type="simple">CD</abbrev> = copulatory duct; <abbrev xmlns:xlink="http://www.w3.org/1999/xlink" xlink:title="fertilization duct" id="ABBRID0EDBAG" xlink:type="simple">FD</abbrev> = fertilization duct; <abbrev xmlns:xlink="http://www.w3.org/1999/xlink" xlink:title="femoral spot" id="ABBRID0EHBAG" xlink:type="simple">FS</abbrev> = femoral spot; S = spermatheca. Scale bars: 0.50 mm (<bold>A–C</bold>); 0.10 mm (<bold>D–F</bold>).</p></caption><graphic xmlns:xlink="http://www.w3.org/1999/xlink" xlink:href="zookeys-1124-059_article-85952__-g006.jpg" position="float" orientation="portrait" xlink:type="simple" id="oo_754698.jpg"><uri content-type="original_file" xlink:type="simple">https://binary.pensoft.net/fig/754698</uri></graphic></fig><fig id="F3" position="float" orientation="portrait"><object-id xmlns:xlink="http://www.w3.org/1999/xlink" content-type="doi" xlink:type="simple">10.3897/zookeys.1124.85952.figure3</object-id><object-id xmlns:xlink="http://www.w3.org/1999/xlink" content-type="arpha" xlink:type="simple">7BE84E94-9C83-5E81-9FA8-141BF1092E57</object-id><label>Figure 3.</label><caption><p><italic><tp:taxon-name><tp:taxon-name-part taxon-name-part-type="genus" reg="Mengmena">Mengmena</tp:taxon-name-part><tp:taxon-name-part taxon-name-part-type="species" reg="banna">banna</tp:taxon-name-part></tp:taxon-name></italic> sp. nov. <bold>A–C</bold> male habitus <bold>D–F</bold> female habitus <bold>G</bold> epigyne <bold>H, I</bold> vulva <bold>A, D, I</bold> dorsal <bold>B, E, G, H</bold> ventral <bold>C, F</bold> lateral. Abbreviations: <abbrev xmlns:xlink="http://www.w3.org/1999/xlink" xlink:title="copulatory duct" id="ABBRID0EEZAE" xlink:type="simple">CD</abbrev> = copulatory duct; <abbrev xmlns:xlink="http://www.w3.org/1999/xlink" xlink:title="copulatory opening" id="ABBRID0EIZAE" xlink:type="simple">CO</abbrev> = copulatory opening; <abbrev xmlns:xlink="http://www.w3.org/1999/xlink" xlink:title="fertilization duct" id="ABBRID0EMZAE" xlink:type="simple">FD</abbrev> = fertilization duct; <abbrev xmlns:xlink="http://www.w3.org/1999/xlink" xlink:title="femoral spot" id="ABBRID0EQZAE" xlink:type="simple">FS</abbrev> = femoral spot; <abbrev xmlns:xlink="http://www.w3.org/1999/xlink" xlink:title="metatarsal clasping spine" id="ABBRID0EUZAE" xlink:type="simple">MC</abbrev> = Metatarsal clasping spine; S = spermatheca. Scale bars: 0.50 mm (<bold>A–F</bold>); 0.10 mm (<bold>G–I</bold>).</p></caption><graphic xmlns:xlink="http://www.w3.org/1999/xlink" xlink:href="zookeys-1124-059_article-85952__-g003.jpg" position="float" orientation="portrait" xlink:type="simple" id="oo_754695.jpg"><uri content-type="original_file" xlink:type="simple">https://binary.pensoft.net/fig/754695</uri></graphic></fig></tp:treatment-sec></tp:taxon-treatment>
