# Supplementary material for: ﻿Taxonomic study on Mysmenidae spiders (Mysmenidae, Araneae) from Xishuangbanna of Yunnan, China
Source: Zookeys. 2022 Oct 10;1124:59–108. doi: 10.3897/zookeys.1124.85952 (PMC9836578; doi:10.3897/zookeys.1124.85952)
Supplement: XML Treatment for Mosu heguomu [file zookeys.1124.85952-treatment6.xml]

<!DOCTYPE tp:taxon-treatment
  PUBLIC "-//TaxonX//DTD Taxonomic Treatment Publishing DTD v0 20100105//EN" "tax-treatment-NSO.dtd">
<tp:taxon-treatment xmlns:tp="http://www.plazi.org/taxpub"><tp:treatment-meta><kwd-group><label>Taxon classification</label><kwd>
                <named-content content-type="kingdom">Animalia</named-content>
              </kwd><kwd>
                <named-content content-type="order">Araneae</named-content>
              </kwd><kwd>
                <named-content content-type="family">Mysmenidae</named-content>
              </kwd></kwd-group><mixed-citation publication-type="journal"><person-group><name><surname>Zhang</surname><given-names>Qiuqiu</given-names></name><name><surname>Li</surname><given-names>Shuqiang</given-names></name><name><surname>Lin</surname><given-names>Yucheng</given-names></name></person-group><article-title>﻿Taxonomic study on <tp:taxon-name><tp:taxon-name-part taxon-name-part-type="family">Mysmenidae</tp:taxon-name-part></tp:taxon-name> spiders (<tp:taxon-name><tp:taxon-name-part taxon-name-part-type="family">Mysmenidae</tp:taxon-name-part></tp:taxon-name>, <tp:taxon-name><tp:taxon-name-part taxon-name-part-type="order">Araneae</tp:taxon-name-part></tp:taxon-name>) from Xishuangbanna of Yunnan, China</article-title><source>Zookeys</source><day>10</day><month>10</month><year>2022</year><volume>1124</volume><fpage>59</fpage><lpage>108</lpage><pub-id pub-id-type="doi">10.3897/zookeys.1124.85952</pub-id></mixed-citation></tp:treatment-meta><tp:nomenclature><label>﻿</label><tp:taxon-name>
              <object-id xmlns:xlink="http://www.w3.org/1999/xlink" content-type="arpha" xlink:type="simple">4187AB2A-D68E-5D96-ACD3-954929A2DBF5</object-id>
              <tp:taxon-name-part taxon-name-part-type="genus" reg="Mosu">Mosu</tp:taxon-name-part>
              <tp:taxon-name-part taxon-name-part-type="species" reg="heguomu">heguomu</tp:taxon-name-part>
              <object-id xmlns:xlink="http://www.w3.org/1999/xlink" content-type="zoobank" xlink:type="simple">https://zoobank.org/8A572298-31C4-4011-B966-B8D26E9283CA</object-id>
            </tp:taxon-name><tp:taxon-authority>Lin &amp; Li</tp:taxon-authority><tp:taxon-status xmlns:xlink="http://www.w3.org/1999/xlink" xlink:type="simple">sp. nov.</tp:taxon-status><xref ref-type="fig" rid="F10">Figs 10</xref><xref ref-type="fig" rid="F11">, 11</xref><xref ref-type="fig" rid="F12">, 12</xref></tp:nomenclature><tp:treatment-sec sec-type="type material" id="SECID0EGKBG"><title>Type material.</title><p><bold><italic>Holotype</italic></bold> ♂ (<named-content xmlns:xlink="http://www.w3.org/1999/xlink" content-type="dwc:institutional_code" xlink:title="Institute of Zoology, Chinese Academy of Sciences" xlink:href="http://grbio.org/institution/institute-zoology-chinese-academy-sciences" xlink:type="simple">IZCAS</named-content>) and <bold><italic>paratypes</italic></bold> 2♂ 4♀ (<named-content xmlns:xlink="http://www.w3.org/1999/xlink" content-type="dwc:institutional_code" xlink:title="Institute of Zoology, Chinese Academy of Sciences" xlink:href="http://grbio.org/institution/institute-zoology-chinese-academy-sciences" xlink:type="simple">IZCAS</named-content>), China: Yunnan, Mengla, Menglun, <abbrev xmlns:xlink="http://www.w3.org/1999/xlink" xlink:title="Xishuangbanna Tropical Botanical Garden" id="ABBRID0E3KBG" xlink:type="simple">XTBG</abbrev>, <italic><tp:taxon-name><tp:taxon-name-part taxon-name-part-type="genus" reg="Paramichelia">Paramichelia</tp:taxon-name-part><tp:taxon-name-part taxon-name-part-type="species" reg="baillonii">baillonii</tp:taxon-name-part></tp:taxon-name></italic> plantation (about 20 yr.) (<named-content xmlns:xlink="http://www.w3.org/1999/xlink" content-type="dwc:verbatimCoordinates" xlink:type="simple"><named-content content-type="geo-json" specific-use="{&#34;type&#34;:&#34;Point&#34;,&#34;coordinates&#34;:[101.279000,22.114000]}" id="NCID0EOLBG" xlink:type="simple">22.114°N, 101.279°E</named-content></named-content>; 556±11 m), by pitfall trapping, 1–15.II.2007, G. Zheng leg. Examined.</p></tp:treatment-sec><tp:treatment-sec sec-type="material" id="SECID0ETLBG"><title>Other material examined.</title><p>4♂ 12♀ (<named-content xmlns:xlink="http://www.w3.org/1999/xlink" content-type="dwc:institutional_code" xlink:title="Natural History Museum of Sichuan University" xlink:href="http://grbio.org/institution/natural-history-museum" xlink:type="simple">NHMSU</named-content>), China: Yunnan, Jinghong, Mengla, Mengyuan, Chengzi village, Buffalo Cave Scenic Spot, entrance of 3<sup>#</sup> cave (<named-content xmlns:xlink="http://www.w3.org/1999/xlink" content-type="dwc:verbatimCoordinates" xlink:type="simple"><named-content content-type="geo-json" specific-use="{&#34;type&#34;:&#34;Point&#34;,&#34;coordinates&#34;:[101.399000,21.798000]}" id="NCID0ECMBG" xlink:type="simple">21.798°N, 101.399°E</named-content></named-content>; 716 m), by searching, 16.VIII.2011, G. Zheng and Y. Lin leg.</p></tp:treatment-sec><tp:treatment-sec sec-type="etymology" id="SECID0EHMBG"><title>Etymology.</title><p>The specific name derives from a Chinese Pinyin “hé guŏ mù”, referring to the Chinese name of <italic><tp:taxon-name><tp:taxon-name-part taxon-name-part-type="genus" reg="Paramichelia">Paramichelia</tp:taxon-name-part><tp:taxon-name-part taxon-name-part-type="species" reg="baillonii">baillonii</tp:taxon-name-part></tp:taxon-name></italic>.</p></tp:treatment-sec><tp:treatment-sec sec-type="diagnosis" id="SECID0EYMBG"><title>Diagnosis.</title><p>Male differed from other congeners by the male palp with a cymbial serrula, a distal lobe and median keel on the cymbium, and cymbial tooth on the median cymbium (Fig. <xref ref-type="fig" rid="F11">11C</xref>). Female can be distinguished by the sclerotized and expanded copulatory opening at the tip of scape (Fig. <xref ref-type="fig" rid="F11">11C, D</xref>).</p></tp:treatment-sec><tp:treatment-sec sec-type="description" id="SECID0EGNBG"><title>Description.</title><p><bold>Male. <italic>Measurements</italic></bold>: total length 1.06. Prosoma 0.34 long, 0.5 wide, 0.5 high. Abdomen 0.7 long, 0.76 wide, 0.7 high. Clypeus 0.08 high. Sternum 0.3 long, 0.32 wide. Length of legs: I 1.46 (0.50, 0.16, 0.40, 0.20, 0.20); II 1.32 (0.40, 0.20, 0.30, 0.20, 0.22); III 0.88 (0.30, 0.10, 0.20, 0.16, 0.12); IV 1.04 (0.36, 0.10, 0.24, 0.16, 0.18).</p><p><bold><italic>Somatic characters</italic></bold> (Fig. <xref ref-type="fig" rid="F10">10A–C</xref>, <xref ref-type="fig" rid="F11">11D</xref>). <bold><italic>Coloration</italic></bold>: prosoma brown-yellow. Ocular base black. Chelicera yellow. Endites and labium light-yellow. Sternum brown marginally yellow centrally. Legs yellowish brown. Abdomen dark brown with multiple symmetric light-yellow spots. <bold><italic>Prosoma</italic></bold>: carapace pentagon-shaped in dorsal and peak shape in lateral, marginally not smooth. Cephalic area elevated. Ocular region projecting, eight eyes in two rows. <abbrev xmlns:xlink="http://www.w3.org/1999/xlink" xlink:title="anterior eye row" id="ABBRID0EFOBG" xlink:type="simple">AER</abbrev> and <abbrev xmlns:xlink="http://www.w3.org/1999/xlink" xlink:title="posterior eye row" id="ABBRID0EJOBG" xlink:type="simple">PER</abbrev> recurved in dorsal view, <abbrev xmlns:xlink="http://www.w3.org/1999/xlink" xlink:title="anterior lateral eyes" id="ABBRID0ENOBG" xlink:type="simple">ALE</abbrev> and <abbrev xmlns:xlink="http://www.w3.org/1999/xlink" xlink:title="posterior lateral eyes" id="ABBRID0EROBG" xlink:type="simple">PLE</abbrev> contiguous. Labium rectangular. Sternum scutiform, covered with short setae. <bold><italic>Legs</italic></bold>: leg I with a mating clasper on metatarsus, and with a subdistal sclerotized femoral spot at surface of ventral femur. Legs covered with setae and bristles. <bold><italic>Abdomen</italic></bold>: round in dorsum, covered with pale short setae.</p><fig id="F10" position="float" orientation="portrait"><object-id xmlns:xlink="http://www.w3.org/1999/xlink" content-type="doi" xlink:type="simple">10.3897/zookeys.1124.85952.figure10</object-id><object-id xmlns:xlink="http://www.w3.org/1999/xlink" content-type="arpha" xlink:type="simple">88C8189F-3107-5ABA-BB77-9629326C1C3F</object-id><label>Figure 10.</label><caption><p><italic><tp:taxon-name><tp:taxon-name-part taxon-name-part-type="genus" reg="Mosu">Mosu</tp:taxon-name-part><tp:taxon-name-part taxon-name-part-type="species" reg="heguomu">heguomu</tp:taxon-name-part></tp:taxon-name></italic> sp. nov. <bold>A–C</bold> male habitus <bold>D–F</bold> female habitus <bold>A, E</bold> dorsal <bold>B, F</bold> ventra <bold>C, D</bold> lateral. Abbreviations: <abbrev xmlns:xlink="http://www.w3.org/1999/xlink" xlink:title="femoral spot" id="ABBRID0EYPBG" xlink:type="simple">FS</abbrev> = femoral spot; <abbrev xmlns:xlink="http://www.w3.org/1999/xlink" xlink:title="metatarsal clasping spine" id="ABBRID0E3PBG" xlink:type="simple">MC</abbrev> = Metatarsal clasping spine. Scale bars: 0.50 mm.</p></caption><graphic xmlns:xlink="http://www.w3.org/1999/xlink" xlink:href="zookeys-1124-059_article-85952__-g010.jpg" position="float" orientation="portrait" xlink:type="simple" id="oo_754702.jpg"><uri content-type="original_file" xlink:type="simple">https://binary.pensoft.net/fig/754702</uri></graphic></fig><p><bold><italic>Palp</italic></bold> (Fig. <xref ref-type="fig" rid="F11">11A–C, E, F</xref>): orange; tibia small, about 1/5 volume of the bulb, with a row of long setae almost encircling the brim (Fig. <xref ref-type="fig" rid="F11">11E, F</xref>). Cymbium nearly transparent, “right angle”-shaped, with a cymbial tooth at the ventral median, a list of cymbial serrula, a distal lobe and a median keel on cymbium; the cymbial fold slightly sclerotized, with a row of setae; the tip of cymbium specialized as cymbial conductor (Fig. <xref ref-type="fig" rid="F11">11A, C, E</xref>). Bulb oblate, embedded in a translucent membranous tegulum. Embolus filiform, length of embolus coiled into two loops in tegulum, the apical of embolus coiled on the bulb (Fig. <xref ref-type="fig" rid="F11">11A, B, E, F</xref>).</p><fig id="F11" position="float" orientation="portrait"><object-id xmlns:xlink="http://www.w3.org/1999/xlink" content-type="doi" xlink:type="simple">10.3897/zookeys.1124.85952.figure11</object-id><object-id xmlns:xlink="http://www.w3.org/1999/xlink" content-type="arpha" xlink:type="simple">75BC2104-35B1-5B32-B6D0-6AFDCFC21F56</object-id><label>Figure 11.</label><caption><p><italic><tp:taxon-name><tp:taxon-name-part taxon-name-part-type="genus" reg="Mosu">Mosu</tp:taxon-name-part><tp:taxon-name-part taxon-name-part-type="species" reg="heguomu">heguomu</tp:taxon-name-part></tp:taxon-name></italic> sp. nov. <bold>A, B, E, F</bold> male palp <bold>C</bold> cymbium <bold>D</bold> male left metatarsus I <bold>A, C</bold> ventral <bold>B</bold> apical <bold>D, E</bold> prolateral <bold>F</bold> retrolateral. Abbreviations: <abbrev xmlns:xlink="http://www.w3.org/1999/xlink" xlink:title="cymbial tooth" id="ABBRID0E4RBG" xlink:type="simple">CT</abbrev> = cymbial tooth; <abbrev xmlns:xlink="http://www.w3.org/1999/xlink" xlink:title="cymbium" id="ABBRID0EBSBG" xlink:type="simple">Cy</abbrev> = cymbium; <abbrev xmlns:xlink="http://www.w3.org/1999/xlink" xlink:title="cymbial conductor" id="ABBRID0EFSBG" xlink:type="simple">CyC</abbrev> = cymbial conductor; <abbrev xmlns:xlink="http://www.w3.org/1999/xlink" xlink:title="cymbial fold" id="ABBRID0EJSBG" xlink:type="simple">CyF</abbrev> = cymbial fold; <abbrev xmlns:xlink="http://www.w3.org/1999/xlink" xlink:title="setae on cymbial fold" id="ABBRID0ENSBG" xlink:type="simple">CyFs</abbrev> = setae on cymbial fold; <abbrev xmlns:xlink="http://www.w3.org/1999/xlink" xlink:title="cymbial serrula" id="ABBRID0ERSBG" xlink:type="simple">CyS</abbrev> = cymbial serrula; <abbrev xmlns:xlink="http://www.w3.org/1999/xlink" xlink:title="distal lobe on cymbium" id="ABBRID0EVSBG" xlink:type="simple">DL</abbrev> = distal lobe on cymbium; E = embolus; <abbrev xmlns:xlink="http://www.w3.org/1999/xlink" xlink:title="metatarsal clasping spine" id="ABBRID0EZSBG" xlink:type="simple">MC</abbrev> = Metatarsal clasping spine; <abbrev xmlns:xlink="http://www.w3.org/1999/xlink" xlink:title="median keel on cymbium" id="ABBRID0E4SBG" xlink:type="simple">MK</abbrev> = median keel on cymbium; <abbrev xmlns:xlink="http://www.w3.org/1999/xlink" xlink:title="spermatic duct" id="ABBRID0EBTBG" xlink:type="simple">SD</abbrev> = spermatic duct; <abbrev xmlns:xlink="http://www.w3.org/1999/xlink" xlink:title="tegulum" id="ABBRID0EFTBG" xlink:type="simple">Te</abbrev> = tegulum; <abbrev xmlns:xlink="http://www.w3.org/1999/xlink" xlink:title="palp tibia" id="ABBRID0EJTBG" xlink:type="simple">Ti</abbrev> = palpal tibia. Scale bars: 0.20 mm (<bold>A–C, E, F</bold>); 0.10 mm (<bold>D</bold>).</p></caption><graphic xmlns:xlink="http://www.w3.org/1999/xlink" xlink:href="zookeys-1124-059_article-85952__-g011.jpg" position="float" orientation="portrait" xlink:type="simple" id="oo_754703.jpg"><uri content-type="original_file" xlink:type="simple">https://binary.pensoft.net/fig/754703</uri></graphic></fig><p><bold>Female. <italic>Measurements</italic></bold>: total length 1.14. Prosoma 0.4 long, 0.48 wide, 0.4 high. Abdomen 0.7 long, 0.7 wide, 0.9 high. Clypeus 0.06 high. Sternum 0.3 long, 0.28 wide. Length of legs: I 1.16 (0.50, 0.12, 0.14, 0.22, 0.18); II 1.06 (0.44, 0.12, 0.14, 0.20, 0.16); III 0.92 (0.28, 0.08, 0.20, 0.16, 0.20); IV 1.22 (0.40, 0.10, 0.30, 0.24, 0.18).</p><p><bold><italic>Somatic characters</italic></bold> (Fig. <xref ref-type="fig" rid="F10">10D–F</xref>). <bold><italic>Coloration</italic></bold>: prosoma, chelicera endites, labium and sternum yellow-brown. Ocular base black. Legs yellow. Abdomen dark brown with light yellow spots. <bold><italic>Prosoma</italic></bold>: carapace near pear-shaped, marginally not smooth. Cephalic part slightly elevated. Eight eyes in two rows, white, with black rings. <abbrev xmlns:xlink="http://www.w3.org/1999/xlink" xlink:title="anterior lateral eyes" id="ABBRID0ENUBG" xlink:type="simple">ALE</abbrev> and <abbrev xmlns:xlink="http://www.w3.org/1999/xlink" xlink:title="posterior lateral eyes" id="ABBRID0ERUBG" xlink:type="simple">PLE</abbrev> contiguous. Labium triangle. Sternum scutiform, plump, covered with sparse setae. <bold><italic>Legs</italic></bold>: a sclerotized femoral spot present at apical ventral surface of leg I and II; covered with setae and bristles. <bold><italic>Abdomen</italic></bold>: round in dorsum.</p><p><bold><italic>Epigyne</italic></bold> (Fig. <xref ref-type="fig" rid="F12">12A–D</xref>): scape long, the tip with a sclerotized and expanded copulatory opening (Fig. <xref ref-type="fig" rid="F12">12A–D</xref>). Spermathecae oval, inclined at 45 degrees. Fertilization ducts short, derived from anterior border of spermathecae. Copulatory ducts around the spermathecae, coiled into multiple loops below the spermathecae (Fig. <xref ref-type="fig" rid="F12">12C, D</xref>).</p><fig id="F12" position="float" orientation="portrait"><object-id xmlns:xlink="http://www.w3.org/1999/xlink" content-type="doi" xlink:type="simple">10.3897/zookeys.1124.85952.figure12</object-id><object-id xmlns:xlink="http://www.w3.org/1999/xlink" content-type="arpha" xlink:type="simple">8E802D04-B224-58BA-8081-A637CE2048A8</object-id><label>Figure 12.</label><caption><p><italic><tp:taxon-name><tp:taxon-name-part taxon-name-part-type="genus" reg="Mosu">Mosu</tp:taxon-name-part><tp:taxon-name-part taxon-name-part-type="species" reg="heguomu">heguomu</tp:taxon-name-part></tp:taxon-name></italic> sp. nov. <bold>A, B</bold> epigyne <bold>C, D</bold> vulva <bold>A, C</bold> ventral <bold>B</bold> lateral <bold>D</bold> dorsal. Abbreviations: <abbrev xmlns:xlink="http://www.w3.org/1999/xlink" xlink:title="copulatory duct" id="ABBRID0ELWBG" xlink:type="simple">CD</abbrev> = copulatory duct; <abbrev xmlns:xlink="http://www.w3.org/1999/xlink" xlink:title="copulatory opening" id="ABBRID0EPWBG" xlink:type="simple">CO</abbrev> = copulatory opening; <abbrev xmlns:xlink="http://www.w3.org/1999/xlink" xlink:title="fertilization duct" id="ABBRID0ETWBG" xlink:type="simple">FD</abbrev> = fertilization duct; S = spermatheca; <abbrev xmlns:xlink="http://www.w3.org/1999/xlink" xlink:title="scape" id="ABBRID0EXWBG" xlink:type="simple">Sp</abbrev> = scape. Scale bars: 0.10 mm.</p></caption><graphic xmlns:xlink="http://www.w3.org/1999/xlink" xlink:href="zookeys-1124-059_article-85952__-g012.jpg" position="float" orientation="portrait" xlink:type="simple" id="oo_754704.jpg"><uri content-type="original_file" xlink:type="simple">https://binary.pensoft.net/fig/754704</uri></graphic></fig></tp:treatment-sec><tp:treatment-sec sec-type="distribution" id="SECID0EAXBG"><title>Distribution.</title><p>Southwestern China (Yunnan).</p></tp:treatment-sec><tp:treatment-sec sec-type="remarks" id="SECID0EFXBG"><title>Remarks.</title><p>The genus <italic><tp:taxon-name><tp:taxon-name-part taxon-name-part-type="genus" reg="Mosu">Mosu</tp:taxon-name-part></tp:taxon-name></italic> established by <xref ref-type="bibr" rid="B22">Miller et al. (2009)</xref> based on only known females of two species (<italic><tp:taxon-name><tp:taxon-name-part taxon-name-part-type="genus" reg="Mosu">M.</tp:taxon-name-part><tp:taxon-name-part taxon-name-part-type="species" reg="nujiang">nujiang</tp:taxon-name-part></tp:taxon-name></italic> and <italic><tp:taxon-name><tp:taxon-name-part taxon-name-part-type="genus" reg="Mosu">M.</tp:taxon-name-part><tp:taxon-name-part taxon-name-part-type="species" reg="huogou">huogou</tp:taxon-name-part></tp:taxon-name></italic>), the common characteristics of the genus: kidney-shaped spermathecae, sclerotized fertilization ducts, the copulatory duct membranous and convoluted, sclerotized at end of path near spermathecae. <xref ref-type="bibr" rid="B18">Lin et al. (2013)</xref> supplemented male morphological characters, which distinguish the male palps: cymbial process present; bulb nearly globose; tegulum plump, lacks movable sclerites; embolus long, filiform, coiling into two loops under tegulum and reaching to the distal end of cymbium. This new species conforms to this generic characters, but can be clearly distinguished from <italic><tp:taxon-name><tp:taxon-name-part taxon-name-part-type="genus" reg="Mosu">M.</tp:taxon-name-part><tp:taxon-name-part taxon-name-part-type="species" reg="dayan">dayan</tp:taxon-name-part></tp:taxon-name></italic> Lin &amp; Li, 2013, <italic><tp:taxon-name><tp:taxon-name-part taxon-name-part-type="genus" reg="Mosu">M.</tp:taxon-name-part><tp:taxon-name-part taxon-name-part-type="species" reg="huogou">huogou</tp:taxon-name-part></tp:taxon-name></italic> Miller, Griswold &amp; Yin, 2009, <italic><tp:taxon-name><tp:taxon-name-part taxon-name-part-type="genus" reg="Mosu">M.</tp:taxon-name-part><tp:taxon-name-part taxon-name-part-type="species" reg="nujiang">nujiang</tp:taxon-name-part></tp:taxon-name></italic> Miller, Griswold &amp; Yin, 2009, <italic><tp:taxon-name><tp:taxon-name-part taxon-name-part-type="genus" reg="Mosu">M.</tp:taxon-name-part><tp:taxon-name-part taxon-name-part-type="species" reg="tanjia">tanjia</tp:taxon-name-part></tp:taxon-name></italic> Lin &amp; Li, 2013, we propose it as a new species.</p></tp:treatment-sec><ref-list><ref id="B22"><mixed-citation xmlns:xlink="http://www.w3.org/1999/xlink" xlink:type="simple"><person-group><name name-style="western"><surname>Miller</surname><given-names>JA</given-names></name><name name-style="western"><surname>Griswold</surname><given-names>CE</given-names></name><name name-style="western"><surname>Yin</surname><given-names>C</given-names></name></person-group> (<year>2009</year>) <article-title>The symphytognathoid spiders of the Gaoligongshan, Yunnan, China (<tp:taxon-name><tp:taxon-name-part taxon-name-part-type="order">Araneae</tp:taxon-name-part></tp:taxon-name>, <tp:taxon-name><tp:taxon-name-part taxon-name-part-type="superfamily">Araneoidea</tp:taxon-name-part></tp:taxon-name>): Systematics and diversity of micro-orbweavers.</article-title><source>ZooKeys</source><volume>11</volume>: <fpage>9</fpage>–<lpage>195</lpage>. <ext-link xlink:type="simple" ext-link-type="doi" xlink:href="10.3897/zookeys.11.160">https://doi.org/10.3897/zookeys.11.160</ext-link></mixed-citation></ref><ref id="B18"><mixed-citation xmlns:xlink="http://www.w3.org/1999/xlink" xlink:type="simple"><person-group><name name-style="western"><surname>Lin</surname><given-names>Y</given-names></name><name name-style="western"><surname>Tao</surname><given-names>Y</given-names></name><name name-style="western"><surname>Li</surname><given-names>S</given-names></name></person-group> (<year>2013</year>) <article-title>Two new species of the genus <italic><tp:taxon-name><tp:taxon-name-part taxon-name-part-type="genus">Anapistula</tp:taxon-name-part></tp:taxon-name></italic> (<tp:taxon-name><tp:taxon-name-part taxon-name-part-type="order">Araneae</tp:taxon-name-part></tp:taxon-name>, <tp:taxon-name><tp:taxon-name-part taxon-name-part-type="family">Symphytognathidae</tp:taxon-name-part></tp:taxon-name>) from southern China.</article-title><source>Acta Zootaxonomica Sinica</source><volume>38</volume>: <fpage>53</fpage>–<lpage>58</lpage>.</mixed-citation></ref></ref-list></tp:taxon-treatment>
