# Supplementary material for: ﻿Taxonomic study on Mysmenidae spiders (Mysmenidae, Araneae) from Xishuangbanna of Yunnan, China
Source: Zookeys. 2022 Oct 10;1124:59–108. doi: 10.3897/zookeys.1124.85952 (PMC9836578; doi:10.3897/zookeys.1124.85952)
Supplement: XML Treatment for Mosu zhengi [file zookeys.1124.85952-treatment7.xml]

<!DOCTYPE tp:taxon-treatment
  PUBLIC "-//TaxonX//DTD Taxonomic Treatment Publishing DTD v0 20100105//EN" "tax-treatment-NSO.dtd">
<tp:taxon-treatment xmlns:tp="http://www.plazi.org/taxpub"><tp:treatment-meta><kwd-group><label>Taxon classification</label><kwd>
                <named-content content-type="kingdom">Animalia</named-content>
              </kwd><kwd>
                <named-content content-type="order">Araneae</named-content>
              </kwd><kwd>
                <named-content content-type="family">Mysmenidae</named-content>
              </kwd></kwd-group><mixed-citation publication-type="journal"><person-group><name><surname>Zhang</surname><given-names>Qiuqiu</given-names></name><name><surname>Li</surname><given-names>Shuqiang</given-names></name><name><surname>Lin</surname><given-names>Yucheng</given-names></name></person-group><article-title>﻿Taxonomic study on <tp:taxon-name><tp:taxon-name-part taxon-name-part-type="family">Mysmenidae</tp:taxon-name-part></tp:taxon-name> spiders (<tp:taxon-name><tp:taxon-name-part taxon-name-part-type="family">Mysmenidae</tp:taxon-name-part></tp:taxon-name>, <tp:taxon-name><tp:taxon-name-part taxon-name-part-type="order">Araneae</tp:taxon-name-part></tp:taxon-name>) from Xishuangbanna of Yunnan, China</article-title><source>Zookeys</source><day>10</day><month>10</month><year>2022</year><volume>1124</volume><fpage>59</fpage><lpage>108</lpage><pub-id pub-id-type="doi">10.3897/zookeys.1124.85952</pub-id></mixed-citation></tp:treatment-meta><tp:nomenclature><label>﻿</label><tp:taxon-name>
              <object-id xmlns:xlink="http://www.w3.org/1999/xlink" content-type="arpha" xlink:type="simple">4F215F6D-9468-52C8-9520-7CC416BDAF9F</object-id>
              <tp:taxon-name-part taxon-name-part-type="genus" reg="Mosu">Mosu</tp:taxon-name-part>
              <tp:taxon-name-part taxon-name-part-type="species" reg="zhengi">zhengi</tp:taxon-name-part>
            </tp:taxon-name><tp:taxon-authority>(Lin &amp; Li, 2008)</tp:taxon-authority><tp:taxon-status xmlns:xlink="http://www.w3.org/1999/xlink" xlink:type="simple">comb. nov.</tp:taxon-status><xref ref-type="fig" rid="F13">Figs 13</xref><xref ref-type="fig" rid="F14">, 14</xref><xref ref-type="fig" rid="F15">, 15</xref><tp:nomenclature-citation-list><tp:nomenclature-citation><tp:taxon-name>
                  <tp:taxon-name-part taxon-name-part-type="genus" reg="Mysmena">Mysmena</tp:taxon-name-part>
                  <tp:taxon-name-part taxon-name-part-type="species" reg="zhengi">zhengi</tp:taxon-name-part>
                </tp:taxon-name><comment><xref ref-type="bibr" rid="B14">Lin and Li 2008</xref>: 490, figs 3A–E, 4A–H (♂♀).</comment></tp:nomenclature-citation></tp:nomenclature-citation-list></tp:nomenclature><tp:treatment-sec sec-type="type material" id="SECID0E62BG"><title>Type material.</title><p><bold><italic>Holotype</italic></bold> ♂ (<named-content xmlns:xlink="http://www.w3.org/1999/xlink" content-type="dwc:institutional_code" xlink:title="Institute of Zoology, Chinese Academy of Sciences" xlink:href="http://grbio.org/institution/institute-zoology-chinese-academy-sciences" xlink:type="simple">IZCAS</named-content>) and <bold><italic>paratypes</italic></bold> 6♂ 6♀, China: Yunnan, Mengla, Menglun, Primary tropical seasonal rainforest in <abbrev xmlns:xlink="http://www.w3.org/1999/xlink" xlink:title="Xishuangbanna Tropical Botanical Garden" id="ABBRID0ER3BG" xlink:type="simple">XTBG</abbrev> (<named-content xmlns:xlink="http://www.w3.org/1999/xlink" content-type="dwc:verbatimCoordinates" xlink:type="simple"><named-content content-type="geo-json" specific-use="{&#34;type&#34;:&#34;Point&#34;,&#34;coordinates&#34;:[101.275000,21.917000]}" id="NCID0EY3BG" xlink:type="simple">21.917°N, 101.275°E</named-content></named-content>; 558±17 m), by pitfall trapping, 22.VII.2007, G. Zheng leg. Examined.</p></tp:treatment-sec><tp:treatment-sec sec-type="material" id="SECID0E43BG"><title>Other material examined.</title><p>2♂ 3♀ (<named-content xmlns:xlink="http://www.w3.org/1999/xlink" content-type="dwc:institutional_code" xlink:title="Natural History Museum of Sichuan University" xlink:href="http://grbio.org/institution/natural-history-museum" xlink:type="simple">NHMSU</named-content>), China: Yunnan, Mengla, Menglun, <abbrev xmlns:xlink="http://www.w3.org/1999/xlink" xlink:title="Xishuangbanna Tropical Botanical Garden" id="ABBRID0EH4BG" xlink:type="simple">XTBG</abbrev>, <italic><tp:taxon-name><tp:taxon-name-part taxon-name-part-type="genus" reg="Paramichelia">Paramichelia</tp:taxon-name-part><tp:taxon-name-part taxon-name-part-type="species" reg="baillonii">baillonii</tp:taxon-name-part></tp:taxon-name></italic> plantation (about 20 yr.) (<named-content xmlns:xlink="http://www.w3.org/1999/xlink" content-type="dwc:verbatimCoordinates" xlink:type="simple"><named-content content-type="geo-json" specific-use="{&#34;type&#34;:&#34;Point&#34;,&#34;coordinates&#34;:[101.282000,21.903000]}" id="NCID0EZ4BG" xlink:type="simple">21.903°N, 101.282°E</named-content></named-content>; 608±11 m), by pitfall trapping, 7–11.VIII.2006, G. Zheng leg.; 1♂ 1♀ (<named-content xmlns:xlink="http://www.w3.org/1999/xlink" content-type="dwc:institutional_code" xlink:title="Natural History Museum of Sichuan University" xlink:href="http://grbio.org/institution/natural-history-museum" xlink:type="simple">NHMSU</named-content>), China: Yunnan, Mengla, Menglun, <abbrev xmlns:xlink="http://www.w3.org/1999/xlink" xlink:title="Xishuangbanna Tropical Botanical Garden" id="ABBRID0EC5BG" xlink:type="simple">XTBG</abbrev>, <italic><tp:taxon-name><tp:taxon-name-part taxon-name-part-type="genus" reg="Paramichelia">Paramichelia</tp:taxon-name-part><tp:taxon-name-part taxon-name-part-type="species" reg="baillonii">baillonii</tp:taxon-name-part></tp:taxon-name></italic> plantation (about 20 yr.) (<named-content xmlns:xlink="http://www.w3.org/1999/xlink" content-type="dwc:verbatimCoordinates" xlink:type="simple"><named-content content-type="geo-json" specific-use="{&#34;type&#34;:&#34;Point&#34;,&#34;coordinates&#34;:[101.267000,21.913000]}" id="NCID0EU5BG" xlink:type="simple">21.913°N, 101.267°E</named-content></named-content>; 556±11 m), by searching, 19–26.XI.2006, G. Zheng leg.; 1♀ (<named-content xmlns:xlink="http://www.w3.org/1999/xlink" content-type="dwc:institutional_code" xlink:title="Institute of Zoology, Chinese Academy of Sciences" xlink:href="http://grbio.org/institution/institute-zoology-chinese-academy-sciences" xlink:type="simple">IZCAS</named-content>), China: Yunnan, Mengla, Menglun, <abbrev xmlns:xlink="http://www.w3.org/1999/xlink" xlink:title="Xishuangbanna Tropical Botanical Garden" id="ABBRID0E45BG" xlink:type="simple">XTBG</abbrev>, Rubber-Tea Plantation (about 20 yr.) (<named-content xmlns:xlink="http://www.w3.org/1999/xlink" content-type="dwc:verbatimCoordinates" xlink:type="simple"><named-content content-type="geo-json" specific-use="{&#34;type&#34;:&#34;Point&#34;,&#34;coordinates&#34;:[101.266000,21.908000]}" id="NCID0EE6BG" xlink:type="simple">21.908°N, 101.266°E</named-content></named-content>; 569±11 m), by searching, 5–12.III.2007, G. Zheng leg.</p></tp:treatment-sec><tp:treatment-sec sec-type="diagnosis" id="SECID0EJ6BG"><title>Diagnosis.</title><p>This species is similar to <italic><tp:taxon-name><tp:taxon-name-part taxon-name-part-type="genus" reg="Mosu">M.</tp:taxon-name-part><tp:taxon-name-part taxon-name-part-type="species" reg="tanjia">tanjia</tp:taxon-name-part></tp:taxon-name></italic> Lin &amp; Li, 2013, but can be distinguished by the male and female each with a short abdominal protuberance, the male with sclerotized femoral spot present on the surface of ventral femur I, the female with a femoral spot present on the surfaces of femur I and II (Fig. <xref ref-type="fig" rid="F13">13A–F</xref> vs. fig. 7A–F, <xref ref-type="bibr" rid="B18">Lin et al. 2013</xref>: 458). The palp can be distinguished by the cymbial tooth located in the cymbial center (Fig. <xref ref-type="fig" rid="F14">14B–C</xref> vs. figs 8A, C, 10C, <xref ref-type="bibr" rid="B18">Lin et al. 2013</xref>: 459). The female can be distinguished by the margin inferior to the epigyne incrassate, the reniform spermathecae, and the copulatory ducts without a curve and sclerotized parts above the spermathecae (Fig. <xref ref-type="fig" rid="F15">15A–C</xref> vs. figs 9A, B, 12A, B, <xref ref-type="bibr" rid="B18">Lin et al. 2013</xref>: 460, 463).</p><fig id="F13" position="float" orientation="portrait"><object-id xmlns:xlink="http://www.w3.org/1999/xlink" content-type="doi" xlink:type="simple">10.3897/zookeys.1124.85952.figure13</object-id><object-id xmlns:xlink="http://www.w3.org/1999/xlink" content-type="arpha" xlink:type="simple">DF6A4E71-3FCC-5380-8F71-7FF7E92D3ED6</object-id><label>Figure 13.</label><caption><p><italic><tp:taxon-name><tp:taxon-name-part taxon-name-part-type="genus" reg="Mosu">Mosu</tp:taxon-name-part><tp:taxon-name-part taxon-name-part-type="species" reg="zhengi">zhengi</tp:taxon-name-part></tp:taxon-name></italic> comb. nov. <bold>A–C</bold> male habitus <bold>D–F</bold> female habitus <bold>A, E</bold> dorsal <bold>B, F</bold> ventral <bold>C, D</bold> lateral. Abbreviations: <abbrev xmlns:xlink="http://www.w3.org/1999/xlink" xlink:title="abdominal protuberance" id="ABBRID0EQBAI" xlink:type="simple">AP</abbrev> = abdominal protuberance; <abbrev xmlns:xlink="http://www.w3.org/1999/xlink" xlink:title="femoral spot" id="ABBRID0EUBAI" xlink:type="simple">FS</abbrev> = femoral spot; <abbrev xmlns:xlink="http://www.w3.org/1999/xlink" xlink:title="metatarsal clasping spine" id="ABBRID0EYBAI" xlink:type="simple">MC</abbrev> = Metatarsal clasping spine; <abbrev xmlns:xlink="http://www.w3.org/1999/xlink" xlink:title="tibial spine on male leg I" id="ABBRID0E3BAI" xlink:type="simple">TS</abbrev> = tibial spine on male leg I. Scale bars: 0.50 mm.</p></caption><graphic xmlns:xlink="http://www.w3.org/1999/xlink" xlink:href="zookeys-1124-059_article-85952__-g013.jpg" position="float" orientation="portrait" xlink:type="simple" id="oo_754705.jpg"><uri content-type="original_file" xlink:type="simple">https://binary.pensoft.net/fig/754705</uri></graphic></fig><fig id="F14" position="float" orientation="portrait"><object-id xmlns:xlink="http://www.w3.org/1999/xlink" content-type="doi" xlink:type="simple">10.3897/zookeys.1124.85952.figure14</object-id><object-id xmlns:xlink="http://www.w3.org/1999/xlink" content-type="arpha" xlink:type="simple">BA64B274-E486-54D9-9C49-2FB4333BBD99</object-id><label>Figure 14.</label><caption><p><italic><tp:taxon-name><tp:taxon-name-part taxon-name-part-type="genus" reg="Mosu">Mosu</tp:taxon-name-part><tp:taxon-name-part taxon-name-part-type="species" reg="zhengi">zhengi</tp:taxon-name-part></tp:taxon-name></italic> comb. nov. <bold>A, C, D</bold> male palp <bold>B</bold> cymbium. <bold>A</bold> apical <bold>B</bold> proventral <bold>C</bold> prolateral <bold>D</bold> retrolateral. Abbreviations: Abbreviations: <abbrev xmlns:xlink="http://www.w3.org/1999/xlink" xlink:title="cymbial tooth" id="ABBRID0EEDAI" xlink:type="simple">CT</abbrev> = cymbial tooth; <abbrev xmlns:xlink="http://www.w3.org/1999/xlink" xlink:title="cymbium" id="ABBRID0EIDAI" xlink:type="simple">Cy</abbrev> = cymbium; <abbrev xmlns:xlink="http://www.w3.org/1999/xlink" xlink:title="cymbial conductor" id="ABBRID0EMDAI" xlink:type="simple">CyC</abbrev> = cymbial conductor; <abbrev xmlns:xlink="http://www.w3.org/1999/xlink" xlink:title="cymbial fold" id="ABBRID0EQDAI" xlink:type="simple">CyF</abbrev> = cymbial fold; <abbrev xmlns:xlink="http://www.w3.org/1999/xlink" xlink:title="setae on cymbial fold" id="ABBRID0EUDAI" xlink:type="simple">CyFs</abbrev> = setae on cymbial fold; E = embolus; <abbrev xmlns:xlink="http://www.w3.org/1999/xlink" xlink:title="paracymbium" id="ABBRID0EYDAI" xlink:type="simple">PC</abbrev> = paracymbium; <abbrev xmlns:xlink="http://www.w3.org/1999/xlink" xlink:title="spermatic duct" id="ABBRID0E3DAI" xlink:type="simple">SD</abbrev> = spermatic duct; <abbrev xmlns:xlink="http://www.w3.org/1999/xlink" xlink:title="tegulum" id="ABBRID0EAEAI" xlink:type="simple">Te</abbrev> = tegulum; <abbrev xmlns:xlink="http://www.w3.org/1999/xlink" xlink:title="palp tibia" id="ABBRID0EEEAI" xlink:type="simple">Ti</abbrev> = palpal tibia. Scale bars: 0.10 mm (<bold>A, B</bold>); 0.20 mm (<bold>C, D</bold>).</p></caption><graphic xmlns:xlink="http://www.w3.org/1999/xlink" xlink:href="zookeys-1124-059_article-85952__-g014.jpg" position="float" orientation="portrait" xlink:type="simple" id="oo_754706.jpg"><uri content-type="original_file" xlink:type="simple">https://binary.pensoft.net/fig/754706</uri></graphic></fig></tp:treatment-sec><tp:treatment-sec sec-type="description" id="SECID0EREAI"><title>Description.</title><p><bold>Male. <italic>Measurements</italic></bold>: total length 1.45. Prosoma 0.55 long, 0.55 wide, 0.43 high. Abdomen 0.90 long, 0.75 wide, 0.75 high. Clypeus 0.08 high. Sternum 0.38 long, 0.35 wide. Length of legs: I 1.44 (0.43, 0.18, 0.38, 0.20, 0.25); II 1.19 (0.38, 0.13, 0.25, 0.18, 0.25); III 0.69 (0.25, 0.10, 0.10, 0.12, 0.12); IV 0.98 (0.33, 0.10, 0.30, 0.15, 0.10).</p><p><bold><italic>Somatic characters</italic></bold> (Fig. <xref ref-type="fig" rid="F13">13A–C</xref>). <bold><italic>Coloration</italic></bold>: prosoma deep yellow dorsally, yellow ventrally, ocular base black. Abdomen brown, with multiple yellow spots. Legs brown-yellow. <bold><italic>Prosoma</italic></bold>: carapace near round in dorsal and peak-shaped in lateral, marginally smooth. Cephalic area sharply elevated. Ocular region projecting, eight eyes in two rows. All eyes round, <abbrev xmlns:xlink="http://www.w3.org/1999/xlink" xlink:title="anterior eye row" id="ABBRID0EMFAI" xlink:type="simple">AER</abbrev> and <abbrev xmlns:xlink="http://www.w3.org/1999/xlink" xlink:title="posterior eye row" id="ABBRID0EQFAI" xlink:type="simple">PER</abbrev> recurved in dorsal view, <abbrev xmlns:xlink="http://www.w3.org/1999/xlink" xlink:title="anterior lateral eyes" id="ABBRID0EUFAI" xlink:type="simple">ALE</abbrev> and <abbrev xmlns:xlink="http://www.w3.org/1999/xlink" xlink:title="posterior lateral eyes" id="ABBRID0EYFAI" xlink:type="simple">PLE</abbrev> contiguous. Labium rectangle. Sternum scutiform, smooth surface. <bold><italic>Legs</italic></bold>: leg I with a mating clasper on metatarsus, a subdistal sclerotized femoral spot present at surface of ventral femur, the two spines on tibia. Legs covered with setae and bristles. <bold><italic>Abdomen</italic></bold>: near ladle-shaped in dorsum, covered with pale short setae.</p><p><bold><italic>Palp</italic></bold> (Fig. <xref ref-type="fig" rid="F14">14A–D</xref>): orange; tibia cup-shaped, except for retrolateral region, a row of long setae almost encircled the distal brim (Fig. <xref ref-type="fig" rid="F14">14C, D</xref>). Cymbium transparent, nearly slant parallelogram, with a thorn-shaped cymbial tooth, cymbial fold long and sclerotized, bears a row of ordered setae (Fig. <xref ref-type="fig" rid="F14">14A, B</xref>); Cymbial conductor wide, arc (Fig. <xref ref-type="fig" rid="F14">14B</xref>). Paracymbium with long setae (Fig. <xref ref-type="fig" rid="F14">14B</xref>). Bulb near round, embedded in a translucent membranous tegulum. Embolus long, coiled into 2 loops (Fig. <xref ref-type="fig" rid="F14">14A, C, D</xref>).</p><p><bold>Female. <italic>Measurements</italic></bold>: total length 1.58. Prosoma 0.45 long, 0.45 wide, 0.30 high. Abdomen 1.13 long, 0.85 wide, 0.80 high. Clypeus 0.08 high. Sternum 0.38 long, 0.32 wide. Length of legs: I 1.10 (0.35, 0.10, 0.25, 0.20, 0.20); II 1.01 (0.25, 0.10, 0.24, 0.22, 0.20); III 0.76 (0.23, 0.08, 0.20, 0.15, 0.10); IV 0.92 (0.20, 0.15, 0.25, 0.16 0.16).</p><p><bold><italic>Somatic characters</italic></bold> (Fig. <xref ref-type="fig" rid="F13">13D–F</xref>). <bold><italic>Coloration</italic></bold>: prosoma deep yellow dorsally, yellow ventrally, ocular base black. Abdomen brown-yellow, with multiple white spots. Legs brown-yellow. <bold><italic>Prosoma</italic></bold>: carapace long, nearly pear-shaped. Cephalic part lower than in male, flatted on top. Eight eyes in three rows. <abbrev xmlns:xlink="http://www.w3.org/1999/xlink" xlink:title="anterior eye row" id="ABBRID0EYHAI" xlink:type="simple">AER</abbrev> and <abbrev xmlns:xlink="http://www.w3.org/1999/xlink" xlink:title="posterior eye row" id="ABBRID0E3HAI" xlink:type="simple">PER</abbrev> straight in dorsal view. Chelicerae, endites as in male, labium triangle, and sternum scutiform. <bold><italic>Legs</italic></bold>: covered with setae and bristles, a sclerotized subdistal-ventral femoral spot present at surface of leg I and II. <bold><italic>Abdomen</italic></bold>: same as in male.</p><p><bold><italic>Epigyne</italic></bold> (Fig. <xref ref-type="fig" rid="F15">15A–C</xref>): spermathecae big, reniform (Fig. <xref ref-type="fig" rid="F15">15B–C</xref>). Fertilization ducts short, derived from anterior border of spermathecae. Copulatory ducts membranous, slightly sclerotized, around the spermathecae; the part of below the spermathecae coiled into two loops (Fig. <xref ref-type="fig" rid="F15">15C</xref>).</p><fig id="F15" position="float" orientation="portrait"><object-id xmlns:xlink="http://www.w3.org/1999/xlink" content-type="doi" xlink:type="simple">10.3897/zookeys.1124.85952.figure15</object-id><object-id xmlns:xlink="http://www.w3.org/1999/xlink" content-type="arpha" xlink:type="simple">D98081A6-2211-5926-A383-DCCA0823A985</object-id><label>Figure 15.</label><caption><p><italic><tp:taxon-name><tp:taxon-name-part taxon-name-part-type="genus" reg="Mosu">Mosu</tp:taxon-name-part><tp:taxon-name-part taxon-name-part-type="species" reg="zhengi">zhengi</tp:taxon-name-part></tp:taxon-name></italic> comb. nov. <bold>A</bold> epigyne <bold>B–C</bold> vulva. <bold>A, B</bold> ventral <bold>C</bold> dorsal. Abbreviations: <abbrev xmlns:xlink="http://www.w3.org/1999/xlink" xlink:title="copulatory duct" id="ABBRID0EUJAI" xlink:type="simple">CD</abbrev> = copulatory duct; <abbrev xmlns:xlink="http://www.w3.org/1999/xlink" xlink:title="fertilization duct" id="ABBRID0EYJAI" xlink:type="simple">FD</abbrev> = fertilization duct; S = spermatheca. Scale bars: 0.20 mm (<bold>A</bold>); 0.10 mm (<bold>B, C</bold>).</p></caption><graphic xmlns:xlink="http://www.w3.org/1999/xlink" xlink:href="zookeys-1124-059_article-85952__-g015.jpg" position="float" orientation="portrait" xlink:type="simple" id="oo_754707.jpg"><uri content-type="original_file" xlink:type="simple">https://binary.pensoft.net/fig/754707</uri></graphic></fig></tp:treatment-sec><tp:treatment-sec sec-type="distribution" id="SECID0EFKAI"><title>Distribution.</title><p>Southwestern China (Yunnan).</p></tp:treatment-sec><tp:treatment-sec sec-type="remarks" id="SECID0EKKAI"><title>Remarks.</title><p><xref ref-type="bibr" rid="B22">Miller et al. (2009)</xref> established the genus <italic><tp:taxon-name><tp:taxon-name-part taxon-name-part-type="genus" reg="Mosu">Mosu</tp:taxon-name-part></tp:taxon-name></italic> based on only known females of two species (<italic><tp:taxon-name><tp:taxon-name-part taxon-name-part-type="genus" reg="Mosu">M.</tp:taxon-name-part><tp:taxon-name-part taxon-name-part-type="species" reg="jujiang">jujiang</tp:taxon-name-part></tp:taxon-name></italic> and <italic><tp:taxon-name><tp:taxon-name-part taxon-name-part-type="genus" reg="Mosu">M.</tp:taxon-name-part><tp:taxon-name-part taxon-name-part-type="species" reg="huogou">huogou</tp:taxon-name-part></tp:taxon-name></italic>), while studying the symphytognathoid spiders of the Gaoligongshan Mountain. They thought that <italic><tp:taxon-name><tp:taxon-name-part taxon-name-part-type="genus" reg="Mysmena">Mysmena</tp:taxon-name-part><tp:taxon-name-part taxon-name-part-type="species" reg="zhengi">zhengi</tp:taxon-name-part></tp:taxon-name></italic> Lin &amp; Li, 2008 may also belongs to this genus (The species consistent with the common characteristics of the genus: reniform and sclerotized spermathecae, sclerotized fertilization ducts, the copulatory duct membranous and convoluted, sclerotized at end of path near spermathecae). In this paper, we formally proposed transferring this species to <italic><tp:taxon-name><tp:taxon-name-part taxon-name-part-type="genus" reg="Mosu">Mosu</tp:taxon-name-part></tp:taxon-name></italic> as a new combination, based on a similar configuration of the vulva.</p></tp:treatment-sec><ref-list><ref id="B14"><mixed-citation xmlns:xlink="http://www.w3.org/1999/xlink" xlink:type="simple"><person-group><name name-style="western"><surname>Lin</surname><given-names>Y</given-names></name><name name-style="western"><surname>Li</surname><given-names>S</given-names></name></person-group> (<year>2008</year>) <article-title>Mysmenid spiders of China (<tp:taxon-name><tp:taxon-name-part taxon-name-part-type="order">Araneae</tp:taxon-name-part></tp:taxon-name>: <tp:taxon-name><tp:taxon-name-part taxon-name-part-type="family">Mysmenidae</tp:taxon-name-part></tp:taxon-name>).</article-title><source>Annales Zoologici, Warszawa</source><volume>58</volume>(<issue>3</issue>): <fpage>487</fpage>–<lpage>520</lpage>. <ext-link xlink:type="simple" ext-link-type="doi" xlink:href="10.3161/000345408X364337">https://doi.org/10.3161/000345408X364337</ext-link></mixed-citation></ref><ref id="B18"><mixed-citation xmlns:xlink="http://www.w3.org/1999/xlink" xlink:type="simple"><person-group><name name-style="western"><surname>Lin</surname><given-names>Y</given-names></name><name name-style="western"><surname>Tao</surname><given-names>Y</given-names></name><name name-style="western"><surname>Li</surname><given-names>S</given-names></name></person-group> (<year>2013</year>) <article-title>Two new species of the genus <italic><tp:taxon-name><tp:taxon-name-part taxon-name-part-type="genus">Anapistula</tp:taxon-name-part></tp:taxon-name></italic> (<tp:taxon-name><tp:taxon-name-part taxon-name-part-type="order">Araneae</tp:taxon-name-part></tp:taxon-name>, <tp:taxon-name><tp:taxon-name-part taxon-name-part-type="family">Symphytognathidae</tp:taxon-name-part></tp:taxon-name>) from southern China.</article-title><source>Acta Zootaxonomica Sinica</source><volume>38</volume>: <fpage>53</fpage>–<lpage>58</lpage>.</mixed-citation></ref><ref id="B22"><mixed-citation xmlns:xlink="http://www.w3.org/1999/xlink" xlink:type="simple"><person-group><name name-style="western"><surname>Miller</surname><given-names>JA</given-names></name><name name-style="western"><surname>Griswold</surname><given-names>CE</given-names></name><name name-style="western"><surname>Yin</surname><given-names>C</given-names></name></person-group> (<year>2009</year>) <article-title>The symphytognathoid spiders of the Gaoligongshan, Yunnan, China (<tp:taxon-name><tp:taxon-name-part taxon-name-part-type="order">Araneae</tp:taxon-name-part></tp:taxon-name>, <tp:taxon-name><tp:taxon-name-part taxon-name-part-type="superfamily">Araneoidea</tp:taxon-name-part></tp:taxon-name>): Systematics and diversity of micro-orbweavers.</article-title><source>ZooKeys</source><volume>11</volume>: <fpage>9</fpage>–<lpage>195</lpage>. <ext-link xlink:type="simple" ext-link-type="doi" xlink:href="10.3897/zookeys.11.160">https://doi.org/10.3897/zookeys.11.160</ext-link></mixed-citation></ref></ref-list></tp:taxon-treatment>
