# Supplementary material for: ﻿Taxonomic study on Mysmenidae spiders (Mysmenidae, Araneae) from Xishuangbanna of Yunnan, China
Source: Zookeys. 2022 Oct 10;1124:59–108. doi: 10.3897/zookeys.1124.85952 (PMC9836578; doi:10.3897/zookeys.1124.85952)
Supplement: XML Treatment for Mysmena arcilonga [file zookeys.1124.85952-treatment8.xml]

<!DOCTYPE tp:taxon-treatment
  PUBLIC "-//TaxonX//DTD Taxonomic Treatment Publishing DTD v0 20100105//EN" "tax-treatment-NSO.dtd">
<tp:taxon-treatment xmlns:tp="http://www.plazi.org/taxpub"><tp:treatment-meta><kwd-group><label>Taxon classification</label><kwd>
                <named-content content-type="kingdom">Animalia</named-content>
              </kwd><kwd>
                <named-content content-type="order">Araneae</named-content>
              </kwd><kwd>
                <named-content content-type="family">Mysmenidae</named-content>
              </kwd></kwd-group><mixed-citation publication-type="journal"><person-group><name><surname>Zhang</surname><given-names>Qiuqiu</given-names></name><name><surname>Li</surname><given-names>Shuqiang</given-names></name><name><surname>Lin</surname><given-names>Yucheng</given-names></name></person-group><article-title>﻿Taxonomic study on <tp:taxon-name><tp:taxon-name-part taxon-name-part-type="family">Mysmenidae</tp:taxon-name-part></tp:taxon-name> spiders (<tp:taxon-name><tp:taxon-name-part taxon-name-part-type="family">Mysmenidae</tp:taxon-name-part></tp:taxon-name>, <tp:taxon-name><tp:taxon-name-part taxon-name-part-type="order">Araneae</tp:taxon-name-part></tp:taxon-name>) from Xishuangbanna of Yunnan, China</article-title><source>Zookeys</source><day>10</day><month>10</month><year>2022</year><volume>1124</volume><fpage>59</fpage><lpage>108</lpage><pub-id pub-id-type="doi">10.3897/zookeys.1124.85952</pub-id></mixed-citation></tp:treatment-meta><tp:nomenclature><label>﻿</label><tp:taxon-name>
              <object-id xmlns:xlink="http://www.w3.org/1999/xlink" content-type="arpha" xlink:type="simple">7F7C60E9-6D3C-599A-A1FA-BBCC36F757A4</object-id>
              <tp:taxon-name-part taxon-name-part-type="genus" reg="Mysmena">Mysmena</tp:taxon-name-part>
              <tp:taxon-name-part taxon-name-part-type="species" reg="arcilonga">arcilonga</tp:taxon-name-part>
            </tp:taxon-name><tp:taxon-authority>Lin &amp; Li, 2008</tp:taxon-authority><xref ref-type="fig" rid="F16">Figs 16</xref><xref ref-type="fig" rid="F17">, 17</xref><xref ref-type="fig" rid="F18">, 18</xref><tp:nomenclature-citation-list><tp:nomenclature-citation><tp:taxon-name>
                  <tp:taxon-name-part taxon-name-part-type="genus" reg="Mysmena">Mysmena</tp:taxon-name-part>
                  <tp:taxon-name-part taxon-name-part-type="species" reg="arcilongus">arcilongus</tp:taxon-name-part>
                </tp:taxon-name><comment><xref ref-type="bibr" rid="B14">Lin and Li 2008</xref>: 497, fig. 7A–I (♂).</comment></tp:nomenclature-citation></tp:nomenclature-citation-list></tp:nomenclature><tp:treatment-sec sec-type="type material" id="SECID0EROAI"><title>Type material.</title><p><bold><italic>Holotype</italic></bold> ♂ (<named-content xmlns:xlink="http://www.w3.org/1999/xlink" content-type="dwc:institutional_code" xlink:title="Institute of Zoology, Chinese Academy of Sciences" xlink:href="http://grbio.org/institution/institute-zoology-chinese-academy-sciences" xlink:type="simple">IZCAS</named-content>), China: Yunnan, Mengla, Menglun, <abbrev xmlns:xlink="http://www.w3.org/1999/xlink" xlink:title="Xishuangbanna Tropical Botanical Garden" id="ABBRID0EAPAI" xlink:type="simple">XTBG</abbrev>, Rubber plantation (<named-content xmlns:xlink="http://www.w3.org/1999/xlink" content-type="dwc:verbatimCoordinates" xlink:type="simple"><named-content content-type="geo-json" specific-use="{&#34;type&#34;:&#34;Point&#34;,&#34;coordinates&#34;:[101.266000,21.908000]}" id="NCID0EHPAI" xlink:type="simple">21.908°N, 101.266°E</named-content></named-content>; 569±11 m), by searching, 21.VII.2007, G. Zheng leg. Examined.</p></tp:treatment-sec><tp:treatment-sec sec-type="material" id="SECID0EMPAI"><title>Other material examined.</title><p>8♂ 25♀ (<named-content xmlns:xlink="http://www.w3.org/1999/xlink" content-type="dwc:institutional_code" xlink:title="Institute of Zoology, Chinese Academy of Sciences" xlink:href="http://grbio.org/institution/institute-zoology-chinese-academy-sciences" xlink:type="simple">IZCAS</named-content>), China: Yunnan, Mengla, Menglun, <abbrev xmlns:xlink="http://www.w3.org/1999/xlink" xlink:title="Xishuangbanna Tropical Botanical Garden" id="ABBRID0EWPAI" xlink:type="simple">XTBG</abbrev>, primary tropical seasonal rainforest (<named-content xmlns:xlink="http://www.w3.org/1999/xlink" content-type="dwc:verbatimCoordinates" xlink:type="simple"><named-content content-type="geo-json" specific-use="{&#34;type&#34;:&#34;Point&#34;,&#34;coordinates&#34;:[101.406000,21.926000]}" id="NCID0E4PAI" xlink:type="simple">21.926°N, 101.406°E</named-content></named-content>; 558±17 m), by searching, 5–12.IX.2006, G. Zheng leg.; 3♂ 2♀ (<named-content xmlns:xlink="http://www.w3.org/1999/xlink" content-type="dwc:institutional_code" xlink:title="Natural History Museum of Sichuan University" xlink:href="http://grbio.org/institution/natural-history-museum" xlink:type="simple">NHMSU</named-content>), China: same site as for preceding (<named-content xmlns:xlink="http://www.w3.org/1999/xlink" content-type="dwc:verbatimCoordinates" xlink:type="simple"><named-content content-type="geo-json" specific-use="{&#34;type&#34;:&#34;Point&#34;,&#34;coordinates&#34;:[101.431000,22.136000]}" id="NCID0EJQAI" xlink:type="simple">22.136°N, 101.431°E</named-content></named-content>; 790±15 m), by searching, 5–12.I.2007, G. Zheng leg.</p></tp:treatment-sec><tp:treatment-sec sec-type="diagnosis" id="SECID0EOQAI"><title>Diagnosis.</title><p>This species can be distinguished from other congeners except for <italic><tp:taxon-name><tp:taxon-name-part taxon-name-part-type="genus" reg="Mysmena">M.</tp:taxon-name-part><tp:taxon-name-part taxon-name-part-type="species" reg="furca">furca</tp:taxon-name-part></tp:taxon-name></italic>, <italic><tp:taxon-name><tp:taxon-name-part taxon-name-part-type="genus" reg="Mysmena">M.</tp:taxon-name-part><tp:taxon-name-part taxon-name-part-type="species" reg="luosuo">luosuo</tp:taxon-name-part></tp:taxon-name></italic> sp. nov., and <italic><tp:taxon-name><tp:taxon-name-part taxon-name-part-type="genus" reg="Mysmena">M.</tp:taxon-name-part><tp:taxon-name-part taxon-name-part-type="species" reg="rostella">rostella</tp:taxon-name-part></tp:taxon-name></italic> by the presence of modified cheliceral spines on males, a row of cymbial serrula on the cymbium, a long, bow-shaped embolus spans retrolaterally to the entire bulbus, and the partial swollen copulatory ducts larger than the spermathecea (cf. Figs <xref ref-type="fig" rid="F16">16C</xref>, <xref ref-type="fig" rid="F17">17A–D</xref>, <xref ref-type="fig" rid="F18">18B–C</xref>). Its males differed from that of <italic><tp:taxon-name><tp:taxon-name-part taxon-name-part-type="genus" reg="Mysmena">Mysmena</tp:taxon-name-part><tp:taxon-name-part taxon-name-part-type="species" reg="furca">furca</tp:taxon-name-part></tp:taxon-name></italic>, <italic><tp:taxon-name><tp:taxon-name-part taxon-name-part-type="genus" reg="Mysmena">M.</tp:taxon-name-part><tp:taxon-name-part taxon-name-part-type="species" reg="luosuo">luosuo</tp:taxon-name-part></tp:taxon-name></italic> sp. nov., and <italic><tp:taxon-name><tp:taxon-name-part taxon-name-part-type="genus" reg="Mysmena">M.</tp:taxon-name-part><tp:taxon-name-part taxon-name-part-type="species" reg="rostella">rostella</tp:taxon-name-part></tp:taxon-name></italic> by having a long, bow-shaped embolus and a serrated cymbial conductor (<abbrev xmlns:xlink="http://www.w3.org/1999/xlink" xlink:title="cymbial conductor" id="ABBRID0ECTAI" xlink:type="simple">CyC</abbrev>, Fig. <xref ref-type="fig" rid="F17">17B, C</xref>), but short embolus in <italic><tp:taxon-name><tp:taxon-name-part taxon-name-part-type="genus" reg="Mysmena">M.</tp:taxon-name-part><tp:taxon-name-part taxon-name-part-type="species" reg="furca">furca</tp:taxon-name-part></tp:taxon-name></italic> (Fig. <xref ref-type="fig" rid="F23">23C</xref>), twisted embolus and absence of a serrated <abbrev xmlns:xlink="http://www.w3.org/1999/xlink" xlink:title="cymbial conductor" id="ABBRID0EZTAI" xlink:type="simple">CyC</abbrev> in <italic><tp:taxon-name><tp:taxon-name-part taxon-name-part-type="genus" reg="Mysmena">M.</tp:taxon-name-part><tp:taxon-name-part taxon-name-part-type="species" reg="luosuo">luosuo</tp:taxon-name-part></tp:taxon-name></italic> sp. nov. (Fig. <xref ref-type="fig" rid="F25">25B, E</xref>), long hooked embolus and <abbrev xmlns:xlink="http://www.w3.org/1999/xlink" xlink:title="cymbial conductor" id="ABBRID0EMUAI" xlink:type="simple">CyC</abbrev> with a distal keel in <italic><tp:taxon-name><tp:taxon-name-part taxon-name-part-type="genus" reg="Mysmena">M.</tp:taxon-name-part><tp:taxon-name-part taxon-name-part-type="species" reg="rostella">rostella</tp:taxon-name-part></tp:taxon-name></italic> (Fig. <xref ref-type="fig" rid="F28">28A, C</xref>). Females by the curved, rod-shaped spermathecae and the long fertilization ducts (Fig. <xref ref-type="fig" rid="F18">18C</xref>), but transverse ovoid spermathecae and short fertilization ducts in <italic><tp:taxon-name><tp:taxon-name-part taxon-name-part-type="genus" reg="Mysmena">M.</tp:taxon-name-part><tp:taxon-name-part taxon-name-part-type="species" reg="furca">furca</tp:taxon-name-part></tp:taxon-name></italic> and <italic><tp:taxon-name><tp:taxon-name-part taxon-name-part-type="genus" reg="Mysmena">M.</tp:taxon-name-part><tp:taxon-name-part taxon-name-part-type="species" reg="luosuo">luosuo</tp:taxon-name-part></tp:taxon-name></italic> sp. nov. (Figs <xref ref-type="fig" rid="F23">23F</xref>, <xref ref-type="fig" rid="F26">26C</xref>), reniform spermathecae in <italic><tp:taxon-name><tp:taxon-name-part taxon-name-part-type="genus" reg="Mysmena">M.</tp:taxon-name-part><tp:taxon-name-part taxon-name-part-type="species" reg="rostella">rostella</tp:taxon-name-part></tp:taxon-name></italic> (Fig. <xref ref-type="fig" rid="F29">29C</xref>).</p><fig id="F16" position="float" orientation="portrait"><object-id xmlns:xlink="http://www.w3.org/1999/xlink" content-type="doi" xlink:type="simple">10.3897/zookeys.1124.85952.figure16</object-id><object-id xmlns:xlink="http://www.w3.org/1999/xlink" content-type="arpha" xlink:type="simple">BA86A108-3177-5D8E-A3B1-009088526B1F</object-id><label>Figure 16.</label><caption><p><italic><tp:taxon-name><tp:taxon-name-part taxon-name-part-type="genus" reg="Mysmena">Mysmena</tp:taxon-name-part><tp:taxon-name-part taxon-name-part-type="species" reg="arcilonga">arcilonga</tp:taxon-name-part></tp:taxon-name></italic><bold>A, B, D</bold> male habitus <bold>C</bold> male prosoma <bold>E–G</bold> female habitus <bold>A, F</bold> dorsal <bold>B, G</bold> ventral <bold>C</bold> anterolateral <bold>D, E</bold> lateral. Abbreviations: <abbrev xmlns:xlink="http://www.w3.org/1999/xlink" xlink:title="cheliceral spines on male" id="ABBRID0ERXAI" xlink:type="simple">CS</abbrev> = cheliceral spines on male; <abbrev xmlns:xlink="http://www.w3.org/1999/xlink" xlink:title="femoral spot" id="ABBRID0EVXAI" xlink:type="simple">FS</abbrev> = femoral spot; <abbrev xmlns:xlink="http://www.w3.org/1999/xlink" xlink:title="metatarsal clasping spine" id="ABBRID0EZXAI" xlink:type="simple">MC</abbrev> = Metatarsal clasping spine. Scale bars: 0.50 mm (<bold>A, B, D–G</bold>); 0.20 mm (<bold>C</bold>).</p></caption><graphic xmlns:xlink="http://www.w3.org/1999/xlink" xlink:href="zookeys-1124-059_article-85952__-g016.jpg" position="float" orientation="portrait" xlink:type="simple" id="oo_754708.jpg"><uri content-type="original_file" xlink:type="simple">https://binary.pensoft.net/fig/754708</uri></graphic></fig></tp:treatment-sec><tp:treatment-sec sec-type="description" id="SECID0EGYAI"><title>Description.</title><p><bold>Male.</bold> See Fig. <xref ref-type="fig" rid="F16">16A–D</xref> and <xref ref-type="bibr" rid="B14">Lin and Li (2008)</xref>: 497.</p><p><bold><italic>Palp</italic></bold> (Fig. <xref ref-type="fig" rid="F17">17A–D</xref>): Orange, the tibia comparatively small, about one-quarter the volume of the bulb; except for retrolateral region, a row of long setae almost encircled the distal brim of tibia (Fig. <xref ref-type="fig" rid="F17">17A–D</xref>). Cymbium nearly transparent, the tip specialized as a wide cymbial conductor; a row of cymbial serrula on the cymbium; there is a distal lobe on cymbium and a median keel on the middle of the cymbium (Fig. <xref ref-type="fig" rid="F17">17B–D</xref>). Paracymbium big, with long setae (Fig. <xref ref-type="fig" rid="F17">17B–C</xref>). Tegulum translucent membranous, with apical apophysis. Embolus long, with two ends, one end extends to cymbial conductor, the other end extends upon the tegulum (Fig. <xref ref-type="fig" rid="F17">17A–D</xref>).</p><fig id="F17" position="float" orientation="portrait"><object-id xmlns:xlink="http://www.w3.org/1999/xlink" content-type="doi" xlink:type="simple">10.3897/zookeys.1124.85952.figure17</object-id><object-id xmlns:xlink="http://www.w3.org/1999/xlink" content-type="arpha" xlink:type="simple">424E960C-216C-584B-84CC-14A87878E8CD</object-id><label>Figure 17.</label><caption><p><italic><tp:taxon-name><tp:taxon-name-part taxon-name-part-type="genus" reg="Mysmena">Mysmena</tp:taxon-name-part><tp:taxon-name-part taxon-name-part-type="species" reg="arcilonga">arcilonga</tp:taxon-name-part></tp:taxon-name></italic><bold>A–D</bold> male palp <bold>A</bold> dorsal <bold>B</bold> ventral <bold>C</bold> prolateral <bold>D</bold> retrolateral. Abbreviations: <abbrev xmlns:xlink="http://www.w3.org/1999/xlink" xlink:title="apical apophysis on tegulum" id="ABBRID0EO1AI" xlink:type="simple">AA</abbrev> = apical apophysis on tegulum; <abbrev xmlns:xlink="http://www.w3.org/1999/xlink" xlink:title="cymbium" id="ABBRID0ES1AI" xlink:type="simple">Cy</abbrev> = cymbium; <abbrev xmlns:xlink="http://www.w3.org/1999/xlink" xlink:title="cymbial conductor" id="ABBRID0EW1AI" xlink:type="simple">CyC</abbrev> = cymbial conductor; <abbrev xmlns:xlink="http://www.w3.org/1999/xlink" xlink:title="cymbial serrula" id="ABBRID0E11AI" xlink:type="simple">CyS</abbrev> = cymbial serrula; <abbrev xmlns:xlink="http://www.w3.org/1999/xlink" xlink:title="distal lobe on cymbium" id="ABBRID0E51AI" xlink:type="simple">DL</abbrev> = distal lobe on cymbium; E = embolus; <abbrev xmlns:xlink="http://www.w3.org/1999/xlink" xlink:title="median keel on cymbium" id="ABBRID0EC2AI" xlink:type="simple">MK</abbrev> = median keel on cymbium; <abbrev xmlns:xlink="http://www.w3.org/1999/xlink" xlink:title="paracymbium" id="ABBRID0EG2AI" xlink:type="simple">PC</abbrev> = paracymbium; <abbrev xmlns:xlink="http://www.w3.org/1999/xlink" xlink:title="spermatic duct" id="ABBRID0EK2AI" xlink:type="simple">SD</abbrev> = spermatic duct; <abbrev xmlns:xlink="http://www.w3.org/1999/xlink" xlink:title="tegulum" id="ABBRID0EO2AI" xlink:type="simple">Te</abbrev> = tegulum; <abbrev xmlns:xlink="http://www.w3.org/1999/xlink" xlink:title="palp tibia" id="ABBRID0ES2AI" xlink:type="simple">Ti</abbrev> = palpal tibia. Scale bars: 0.10 mm.</p></caption><graphic xmlns:xlink="http://www.w3.org/1999/xlink" xlink:href="zookeys-1124-059_article-85952__-g017.jpg" position="float" orientation="portrait" xlink:type="simple" id="oo_754709.jpg"><uri content-type="original_file" xlink:type="simple">https://binary.pensoft.net/fig/754709</uri></graphic></fig></tp:treatment-sec><tp:treatment-sec sec-type="New morphological data" id="SECID0E22AI"><title>New morphological data.</title><p><bold>Female. <italic>Measurements</italic></bold>: total length 0.64 Prosoma 0.25 long, 0.27 wide, 0.16 high. Abdomen 0.39 long, 0.39 wide, 0.32 high. Clypeus 0.05 high. Sternum 0.23 long, 0.18 wide. Length of legs: I 0.70 (0.19, 0.08, 0.16, 0.13, 0.14); II 0.67 (0.13, 0.08, 0.18, 0.14, 0.14); III 0.46 (0.11, 0.07, 0.12, 0.08, 0.08); IV 0.53 (0.16, 0.10, 0.13, 0.08 0.06).</p><p><bold><italic>Somatic characters</italic></bold> (Fig. <xref ref-type="fig" rid="F16">16E–G</xref>). <bold><italic>Coloration</italic></bold>: same as in male. <bold><italic>Prosoma</italic></bold>: carapace nearly peach-shaped. Ocular region projecting, eight eyes in two rows, <abbrev xmlns:xlink="http://www.w3.org/1999/xlink" xlink:title="anterior lateral eyes" id="ABBRID0EW3AI" xlink:type="simple">ALE</abbrev> and <abbrev xmlns:xlink="http://www.w3.org/1999/xlink" xlink:title="posterior lateral eyes" id="ABBRID0E13AI" xlink:type="simple">PLE</abbrev> contiguous. Chelicerae, endites and labium as in male, the sternum scutiform, covers with short setae. <bold><italic>Legs</italic></bold>: covered with setae and bristles, a sclerotized subdistal-ventral femoral spot present at surface of leg I. <bold><italic>Abdomen</italic></bold>: same as in male.</p><p><bold><italic>Epigyne</italic></bold> (Fig. <xref ref-type="fig" rid="F18">18A–C</xref>): the scape short, surface with sparse fold (Fig. <xref ref-type="fig" rid="F18">18B</xref>). Spermathecae small, irregular (Fig. <xref ref-type="fig" rid="F18">18B–C</xref>). Fertilization ducts long, derived from anterior border of spermathecae and extended posteriorly. Copulatory ducts long and membranous, the other part slightly sclerotized, extending anteriorly to form an oval (Fig. <xref ref-type="fig" rid="F18">18C</xref>).</p><fig id="F18" position="float" orientation="portrait"><object-id xmlns:xlink="http://www.w3.org/1999/xlink" content-type="doi" xlink:type="simple">10.3897/zookeys.1124.85952.figure18</object-id><object-id xmlns:xlink="http://www.w3.org/1999/xlink" content-type="arpha" xlink:type="simple">75B06860-FFBF-50A4-B387-13520CC4BC10</object-id><label>Figure 18.</label><caption><p><italic><tp:taxon-name><tp:taxon-name-part taxon-name-part-type="genus" reg="Mysmena">Mysmena</tp:taxon-name-part><tp:taxon-name-part taxon-name-part-type="species" reg="arcilonga">arcilonga</tp:taxon-name-part></tp:taxon-name></italic><bold>A</bold> epigyne <bold>B–C</bold> vulva <bold>A, B</bold> ventral <bold>C</bold> dorsal. Abbreviations: <abbrev xmlns:xlink="http://www.w3.org/1999/xlink" xlink:title="copulatory duct" id="ABBRID0EW5AI" xlink:type="simple">CD</abbrev> = copulatory duct; <abbrev xmlns:xlink="http://www.w3.org/1999/xlink" xlink:title="fertilization duct" id="ABBRID0E15AI" xlink:type="simple">FD</abbrev> = fertilization duct; S = spermatheca; <abbrev xmlns:xlink="http://www.w3.org/1999/xlink" xlink:title="scape" id="ABBRID0E55AI" xlink:type="simple">Sp</abbrev> = scape. Scale bars: 0.10 mm (<bold>A–C</bold>); 0.20 mm (<bold>A</bold>); 0.10 mm (<bold>B–C</bold>).</p></caption><graphic xmlns:xlink="http://www.w3.org/1999/xlink" xlink:href="zookeys-1124-059_article-85952__-g018.jpg" position="float" orientation="portrait" xlink:type="simple" id="oo_754710.jpg"><uri content-type="original_file" xlink:type="simple">https://binary.pensoft.net/fig/754710</uri></graphic></fig></tp:treatment-sec><tp:treatment-sec sec-type="distribution" id="SECID0EN6AI"><title>Distribution.</title><p>Southwestern China (Yunnan).</p></tp:treatment-sec><tp:treatment-sec sec-type="remarks" id="SECID0ES6AI"><title>Remarks.</title><p>The female of <italic><tp:taxon-name><tp:taxon-name-part taxon-name-part-type="genus" reg="Mysmena">M.</tp:taxon-name-part><tp:taxon-name-part taxon-name-part-type="species" reg="arcilonga">arcilonga</tp:taxon-name-part></tp:taxon-name></italic> is reported for the first time.</p></tp:treatment-sec><tp:treatment-sec><!--Section generated to contain objects referenced in tp:taxon-treatment.--><fig id="F23" position="float" orientation="portrait"><object-id xmlns:xlink="http://www.w3.org/1999/xlink" content-type="doi" xlink:type="simple">10.3897/zookeys.1124.85952.figure23</object-id><object-id xmlns:xlink="http://www.w3.org/1999/xlink" content-type="arpha" xlink:type="simple">7242FA9C-1809-5A92-BDE5-0D0BB7120571</object-id><label>Figure 23.</label><caption><p><italic><tp:taxon-name><tp:taxon-name-part taxon-name-part-type="genus" reg="Mysmena">Mysmena</tp:taxon-name-part><tp:taxon-name-part taxon-name-part-type="species" reg="furca">furca</tp:taxon-name-part></tp:taxon-name></italic><bold>A–C</bold> male palp <bold>D</bold> epigyne <bold>E, F</bold> vulva. <bold>A</bold> prolateral <bold>B, D, E</bold> ventral <bold>C</bold> retrolateral <bold>F</bold> dorsal. Abbreviations: <abbrev xmlns:xlink="http://www.w3.org/1999/xlink" xlink:title="apical apophysis on tegulum" id="ABBRID0ERECI" xlink:type="simple">AA</abbrev> = apical apophysis on tegulum; <abbrev xmlns:xlink="http://www.w3.org/1999/xlink" xlink:title="copulatory duct" id="ABBRID0EVECI" xlink:type="simple">CD</abbrev> = copulatory duct; <abbrev xmlns:xlink="http://www.w3.org/1999/xlink" xlink:title="cymbium" id="ABBRID0EZECI" xlink:type="simple">Cy</abbrev> = cymbium; <abbrev xmlns:xlink="http://www.w3.org/1999/xlink" xlink:title="cymbial conductor" id="ABBRID0E4ECI" xlink:type="simple">CyC</abbrev> = cymbial conductor; <abbrev xmlns:xlink="http://www.w3.org/1999/xlink" xlink:title="cymbial fold" id="ABBRID0EBFCI" xlink:type="simple">CyF</abbrev> = cymbial fold; <abbrev xmlns:xlink="http://www.w3.org/1999/xlink" xlink:title="setae on cymbial fold" id="ABBRID0EFFCI" xlink:type="simple">CyFs</abbrev> = setae on cymbial fold; <abbrev xmlns:xlink="http://www.w3.org/1999/xlink" xlink:title="cymbial process" id="ABBRID0EJFCI" xlink:type="simple">CyP</abbrev> = cymbial process; <abbrev xmlns:xlink="http://www.w3.org/1999/xlink" xlink:title="cymbial serrula" id="ABBRID0ENFCI" xlink:type="simple">CyS</abbrev> = cymbial serrula; E = embolus; <abbrev xmlns:xlink="http://www.w3.org/1999/xlink" xlink:title="fertilization duct" id="ABBRID0ERFCI" xlink:type="simple">FD</abbrev> = fertilization duct; <abbrev xmlns:xlink="http://www.w3.org/1999/xlink" xlink:title="median keel on cymbium" id="ABBRID0EVFCI" xlink:type="simple">MK</abbrev> = median keel on cymbium; S = spermatheca; <abbrev xmlns:xlink="http://www.w3.org/1999/xlink" xlink:title="spermatic duct" id="ABBRID0EZFCI" xlink:type="simple">SD</abbrev> = spermatic duct; <abbrev xmlns:xlink="http://www.w3.org/1999/xlink" xlink:title="scape" id="ABBRID0E4FCI" xlink:type="simple">Sp</abbrev> = scape; <abbrev xmlns:xlink="http://www.w3.org/1999/xlink" xlink:title="tegulum" id="ABBRID0EBGCI" xlink:type="simple">Te</abbrev> = tegulum; <abbrev xmlns:xlink="http://www.w3.org/1999/xlink" xlink:title="palp tibia" id="ABBRID0EFGCI" xlink:type="simple">Ti</abbrev> = palpal tibia. Scale bars: 0.10 mm.</p></caption><graphic xmlns:xlink="http://www.w3.org/1999/xlink" xlink:href="zookeys-1124-059_article-85952__-g023.jpg" position="float" orientation="portrait" xlink:type="simple" id="oo_754715.jpg"><uri content-type="original_file" xlink:type="simple">https://binary.pensoft.net/fig/754715</uri></graphic></fig><fig id="F25" position="float" orientation="portrait"><object-id xmlns:xlink="http://www.w3.org/1999/xlink" content-type="doi" xlink:type="simple">10.3897/zookeys.1124.85952.figure25</object-id><object-id xmlns:xlink="http://www.w3.org/1999/xlink" content-type="arpha" xlink:type="simple">BD214F35-3B13-546D-A5EC-DE9E1128EC2C</object-id><label>Figure 25.</label><caption><p><italic><tp:taxon-name><tp:taxon-name-part taxon-name-part-type="genus" reg="Mysmena">Mysmena</tp:taxon-name-part><tp:taxon-name-part taxon-name-part-type="species" reg="luosuo">luosuo</tp:taxon-name-part></tp:taxon-name></italic> sp. nov. <bold>A</bold> bulbus <bold>B</bold> male palp <bold>C</bold> cymbium <bold>D, E</bold> male palp <bold>A, B</bold> apical <bold>C</bold> retroventral <bold>D</bold> prolateral <bold>E</bold> retrolateral. Abbreviations: <abbrev xmlns:xlink="http://www.w3.org/1999/xlink" xlink:title="cymbium" id="ABBRID0EOXCI" xlink:type="simple">Cy</abbrev> = cymbium; <abbrev xmlns:xlink="http://www.w3.org/1999/xlink" xlink:title="cymbial conductor" id="ABBRID0ESXCI" xlink:type="simple">CyC</abbrev> = cymbial conductor; <abbrev xmlns:xlink="http://www.w3.org/1999/xlink" xlink:title="cymbial fold" id="ABBRID0EWXCI" xlink:type="simple">CyF</abbrev> = cymbial fold; <abbrev xmlns:xlink="http://www.w3.org/1999/xlink" xlink:title="setae on cymbial fold" id="ABBRID0E1XCI" xlink:type="simple">CyFs</abbrev> = setae on cymbial fold; <abbrev xmlns:xlink="http://www.w3.org/1999/xlink" xlink:title="cymbial process" id="ABBRID0E5XCI" xlink:type="simple">CyP</abbrev> = cymbial process; <abbrev xmlns:xlink="http://www.w3.org/1999/xlink" xlink:title="distal lobe on cymbium" id="ABBRID0ECYCI" xlink:type="simple">DL</abbrev> = distal lobe on cymbium; E = embolus; <abbrev xmlns:xlink="http://www.w3.org/1999/xlink" xlink:title="paracymbium" id="ABBRID0EGYCI" xlink:type="simple">PC</abbrev> = paracymbium; <abbrev xmlns:xlink="http://www.w3.org/1999/xlink" xlink:title="median keel on cymbium" id="ABBRID0EKYCI" xlink:type="simple">MK</abbrev> = median keel on cymbium; <abbrev xmlns:xlink="http://www.w3.org/1999/xlink" xlink:title="spermatic duct" id="ABBRID0EOYCI" xlink:type="simple">SD</abbrev> = spermatic duct; <abbrev xmlns:xlink="http://www.w3.org/1999/xlink" xlink:title="tegulum" id="ABBRID0ESYCI" xlink:type="simple">Te</abbrev> = tegulum; <abbrev xmlns:xlink="http://www.w3.org/1999/xlink" xlink:title="palp tibia" id="ABBRID0EWYCI" xlink:type="simple">Ti</abbrev> = palpal tibia. Scale bars: 0.10 mm (<bold>A–C</bold>); 0.20 mm (<bold>D, E</bold>).</p></caption><graphic xmlns:xlink="http://www.w3.org/1999/xlink" xlink:href="zookeys-1124-059_article-85952__-g025.jpg" position="float" orientation="portrait" xlink:type="simple" id="oo_754717.jpg"><uri content-type="original_file" xlink:type="simple">https://binary.pensoft.net/fig/754717</uri></graphic></fig><fig id="F28" position="float" orientation="portrait"><object-id xmlns:xlink="http://www.w3.org/1999/xlink" content-type="doi" xlink:type="simple">10.3897/zookeys.1124.85952.figure28</object-id><object-id xmlns:xlink="http://www.w3.org/1999/xlink" content-type="arpha" xlink:type="simple">D1CE2C7B-D903-5356-9457-7264A87DB6B7</object-id><label>Figure 28.</label><caption><p><italic><tp:taxon-name><tp:taxon-name-part taxon-name-part-type="genus" reg="Mysmena">Mysmena</tp:taxon-name-part><tp:taxon-name-part taxon-name-part-type="species" reg="rostella">rostella</tp:taxon-name-part></tp:taxon-name></italic><bold>A–D</bold> male palp <bold>A</bold> dorsal <bold>B</bold> ventral <bold>C</bold> prolateral <bold>D</bold> retrolateral. Abbreviations: <abbrev xmlns:xlink="http://www.w3.org/1999/xlink" xlink:title="apical apophysis on tegulum" id="ABBRID0ENJDI" xlink:type="simple">AA</abbrev> = apical apophysis on tegulum; <abbrev xmlns:xlink="http://www.w3.org/1999/xlink" xlink:title="cymbium" id="ABBRID0ERJDI" xlink:type="simple">Cy</abbrev> = cymbium; <abbrev xmlns:xlink="http://www.w3.org/1999/xlink" xlink:title="cymbial conductor" id="ABBRID0EVJDI" xlink:type="simple">CyC</abbrev> = cymbial conductor; <abbrev xmlns:xlink="http://www.w3.org/1999/xlink" xlink:title="cymbial process" id="ABBRID0EZJDI" xlink:type="simple">CyP</abbrev> = cymbial process; <abbrev xmlns:xlink="http://www.w3.org/1999/xlink" xlink:title="distal keel on cymbium" id="ABBRID0E4JDI" xlink:type="simple">DK</abbrev> = distal keel on cymbium; E = embolus; <abbrev xmlns:xlink="http://www.w3.org/1999/xlink" xlink:title="spermatic duct" id="ABBRID0EBKDI" xlink:type="simple">SD</abbrev> = spermatic duct; <abbrev xmlns:xlink="http://www.w3.org/1999/xlink" xlink:title="tegulum" id="ABBRID0EFKDI" xlink:type="simple">Te</abbrev> = tegulum; <abbrev xmlns:xlink="http://www.w3.org/1999/xlink" xlink:title="palp tibia" id="ABBRID0EJKDI" xlink:type="simple">Ti</abbrev> = palpal tibia. Scale bars: 0.10 mm (<bold>A, B</bold>); 0.20 mm (<bold>C, D</bold>).</p></caption><graphic xmlns:xlink="http://www.w3.org/1999/xlink" xlink:href="zookeys-1124-059_article-85952__-g028.jpg" position="float" orientation="portrait" xlink:type="simple" id="oo_754720.jpg"><uri content-type="original_file" xlink:type="simple">https://binary.pensoft.net/fig/754720</uri></graphic></fig><fig id="F26" position="float" orientation="portrait"><object-id xmlns:xlink="http://www.w3.org/1999/xlink" content-type="doi" xlink:type="simple">10.3897/zookeys.1124.85952.figure26</object-id><object-id xmlns:xlink="http://www.w3.org/1999/xlink" content-type="arpha" xlink:type="simple">0AE4C74E-51AC-57AC-9983-D7A7E9B84A6A</object-id><label>Figure 26.</label><caption><p><italic><tp:taxon-name><tp:taxon-name-part taxon-name-part-type="genus" reg="Mysmena">Mysmena</tp:taxon-name-part><tp:taxon-name-part taxon-name-part-type="species" reg="luosuo">luosuo</tp:taxon-name-part></tp:taxon-name></italic> sp. nov. <bold>A</bold> epigyne <bold>B–C</bold> vulva <bold>A, B</bold> ventral <bold>C</bold> dorsal. Abbreviations: <abbrev xmlns:xlink="http://www.w3.org/1999/xlink" xlink:title="copulatory duct" id="ABBRID0E52CI" xlink:type="simple">CD</abbrev> = copulatory duct; <abbrev xmlns:xlink="http://www.w3.org/1999/xlink" xlink:title="fertilization duct" id="ABBRID0EC3CI" xlink:type="simple">FD</abbrev> = fertilization duct; S = spermatheca; <abbrev xmlns:xlink="http://www.w3.org/1999/xlink" xlink:title="scape" id="ABBRID0EG3CI" xlink:type="simple">Sp</abbrev> = scape. Scale bars: 0.20 mm (<bold>A</bold>); 0.10 mm (<bold>B–C</bold>).</p></caption><graphic xmlns:xlink="http://www.w3.org/1999/xlink" xlink:href="zookeys-1124-059_article-85952__-g026.jpg" position="float" orientation="portrait" xlink:type="simple" id="oo_754718.jpg"><uri content-type="original_file" xlink:type="simple">https://binary.pensoft.net/fig/754718</uri></graphic></fig><fig id="F29" position="float" orientation="portrait"><object-id xmlns:xlink="http://www.w3.org/1999/xlink" content-type="doi" xlink:type="simple">10.3897/zookeys.1124.85952.figure29</object-id><object-id xmlns:xlink="http://www.w3.org/1999/xlink" content-type="arpha" xlink:type="simple">E40F06FF-9283-574F-A67B-495716898CAB</object-id><label>Figure 29.</label><caption><p><italic><tp:taxon-name><tp:taxon-name-part taxon-name-part-type="genus" reg="Mysmena">Mysmena</tp:taxon-name-part><tp:taxon-name-part taxon-name-part-type="species" reg="rostella">rostella</tp:taxon-name-part></tp:taxon-name></italic><bold>A</bold> epigyne <bold>B–C</bold> vulva <bold>A, B</bold> ventral <bold>C</bold> dorsal. Abbreviations: <abbrev xmlns:xlink="http://www.w3.org/1999/xlink" xlink:title="copulatory duct" id="ABBRID0ENNDI" xlink:type="simple">CD</abbrev> = copulatory duct; <abbrev xmlns:xlink="http://www.w3.org/1999/xlink" xlink:title="fertilization duct" id="ABBRID0ERNDI" xlink:type="simple">FD</abbrev> = fertilization duct; S = spermatheca; <abbrev xmlns:xlink="http://www.w3.org/1999/xlink" xlink:title="scape" id="ABBRID0EVNDI" xlink:type="simple">Sp</abbrev> = scape. Scale bars: 0.10 mm (<bold>A–C</bold>).</p></caption><graphic xmlns:xlink="http://www.w3.org/1999/xlink" xlink:href="zookeys-1124-059_article-85952__-g029.jpg" position="float" orientation="portrait" xlink:type="simple" id="oo_754721.jpg"><uri content-type="original_file" xlink:type="simple">https://binary.pensoft.net/fig/754721</uri></graphic></fig></tp:treatment-sec><ref-list><ref id="B14"><mixed-citation xmlns:xlink="http://www.w3.org/1999/xlink" xlink:type="simple"><person-group><name name-style="western"><surname>Lin</surname><given-names>Y</given-names></name><name name-style="western"><surname>Li</surname><given-names>S</given-names></name></person-group> (<year>2008</year>) <article-title>Mysmenid spiders of China (<tp:taxon-name><tp:taxon-name-part taxon-name-part-type="order">Araneae</tp:taxon-name-part></tp:taxon-name>: <tp:taxon-name><tp:taxon-name-part taxon-name-part-type="family">Mysmenidae</tp:taxon-name-part></tp:taxon-name>).</article-title><source>Annales Zoologici, Warszawa</source><volume>58</volume>(<issue>3</issue>): <fpage>487</fpage>–<lpage>520</lpage>. <ext-link xlink:type="simple" ext-link-type="doi" xlink:href="10.3161/000345408X364337">https://doi.org/10.3161/000345408X364337</ext-link></mixed-citation></ref></ref-list></tp:taxon-treatment>
