# Supplementary material for: ﻿Taxonomic study on Mysmenidae spiders (Mysmenidae, Araneae) from Xishuangbanna of Yunnan, China
Source: Zookeys. 2022 Oct 10;1124:59–108. doi: 10.3897/zookeys.1124.85952 (PMC9836578; doi:10.3897/zookeys.1124.85952)
Supplement: XML Treatment for Mysmena cornigera [file zookeys.1124.85952-treatment10.xml]

<!DOCTYPE tp:taxon-treatment
  PUBLIC "-//TaxonX//DTD Taxonomic Treatment Publishing DTD v0 20100105//EN" "tax-treatment-NSO.dtd">
<tp:taxon-treatment xmlns:tp="http://www.plazi.org/taxpub"><tp:treatment-meta><kwd-group><label>Taxon classification</label><kwd>
                <named-content content-type="kingdom">Animalia</named-content>
              </kwd><kwd>
                <named-content content-type="order">Araneae</named-content>
              </kwd><kwd>
                <named-content content-type="family">Mysmenidae</named-content>
              </kwd></kwd-group><mixed-citation publication-type="journal"><person-group><name><surname>Zhang</surname><given-names>Qiuqiu</given-names></name><name><surname>Li</surname><given-names>Shuqiang</given-names></name><name><surname>Lin</surname><given-names>Yucheng</given-names></name></person-group><article-title>﻿Taxonomic study on <tp:taxon-name><tp:taxon-name-part taxon-name-part-type="family">Mysmenidae</tp:taxon-name-part></tp:taxon-name> spiders (<tp:taxon-name><tp:taxon-name-part taxon-name-part-type="family">Mysmenidae</tp:taxon-name-part></tp:taxon-name>, <tp:taxon-name><tp:taxon-name-part taxon-name-part-type="order">Araneae</tp:taxon-name-part></tp:taxon-name>) from Xishuangbanna of Yunnan, China</article-title><source>Zookeys</source><day>10</day><month>10</month><year>2022</year><volume>1124</volume><fpage>59</fpage><lpage>108</lpage><pub-id pub-id-type="doi">10.3897/zookeys.1124.85952</pub-id></mixed-citation></tp:treatment-meta><tp:nomenclature><label>﻿</label><tp:taxon-name>
              <object-id xmlns:xlink="http://www.w3.org/1999/xlink" content-type="arpha" xlink:type="simple">BDA4B805-DADC-58A0-BA7D-D5E8B74B5159</object-id>
              <tp:taxon-name-part taxon-name-part-type="genus" reg="Mysmena">Mysmena</tp:taxon-name-part>
              <tp:taxon-name-part taxon-name-part-type="species" reg="cornigera">cornigera</tp:taxon-name-part>
            </tp:taxon-name><tp:taxon-authority>(Lin &amp; Li, 2008)</tp:taxon-authority><xref ref-type="fig" rid="F21">Fig. 21</xref><tp:nomenclature-citation-list><tp:nomenclature-citation><tp:taxon-name>
                  <tp:taxon-name-part taxon-name-part-type="genus" reg="Calodipoena">Calodipoena</tp:taxon-name-part>
                  <tp:taxon-name-part taxon-name-part-type="species" reg="cornigera">cornigera</tp:taxon-name-part>
                </tp:taxon-name><comment><xref ref-type="bibr" rid="B14">Lin and Li 2008</xref>: 501, fig. 10A–J (♂).</comment></tp:nomenclature-citation><tp:nomenclature-citation><tp:taxon-name>
                  <tp:taxon-name-part taxon-name-part-type="genus" reg="Mysmena">Mysmena</tp:taxon-name-part>
                  <tp:taxon-name-part taxon-name-part-type="species" reg="cornigera">cornigera</tp:taxon-name-part>
                </tp:taxon-name><comment><xref ref-type="bibr" rid="B19">Lopardo and Hormiga 2015</xref>: 784.</comment></tp:nomenclature-citation></tp:nomenclature-citation-list></tp:nomenclature><tp:treatment-sec sec-type="type material" id="SECID0EGTBI"><title>Type material.</title><p><bold><italic>Holotype</italic></bold> ♂ (<named-content xmlns:xlink="http://www.w3.org/1999/xlink" content-type="dwc:institutional_code" xlink:title="Institute of Zoology, Chinese Academy of Sciences" xlink:href="http://grbio.org/institution/institute-zoology-chinese-academy-sciences" xlink:type="simple">IZCAS</named-content>), China: Yunnan, Mengla, <abbrev xmlns:xlink="http://www.w3.org/1999/xlink" xlink:title="Xishuangbanna Tropical Botanical Garden" id="ABBRID0EVTBI" xlink:type="simple">XTBG</abbrev>, secondary tropical seasonal forest (<named-content xmlns:xlink="http://www.w3.org/1999/xlink" content-type="dwc:verbatimCoordinates" xlink:type="simple"><named-content content-type="geo-json" specific-use="{&#34;type&#34;:&#34;Point&#34;,&#34;coordinates&#34;:[101.208000,21.907000]}" id="NCID0E3TBI" xlink:type="simple">21.907°N, 101.208°E</named-content></named-content>; 612±11 m), by searching, 10.VIII.2007, G. Zheng leg. Examined.</p></tp:treatment-sec><tp:treatment-sec sec-type="material" id="SECID0EBUBI"><title>Other material examined.</title><p>♂ (<named-content xmlns:xlink="http://www.w3.org/1999/xlink" content-type="dwc:institutional_code" xlink:title="Natural History Museum of Sichuan University" xlink:href="http://grbio.org/institution/natural-history-museum" xlink:type="simple">NHMSU</named-content>), China: Yunnan, Mengla, Menglun, Baka Village Nature Reserve (<named-content xmlns:xlink="http://www.w3.org/1999/xlink" content-type="dwc:verbatimCoordinates" xlink:type="simple"><named-content content-type="geo-json" specific-use="{&#34;type&#34;:&#34;Point&#34;,&#34;coordinates&#34;:[101.384000,21.722000]}" id="NCID0EOUBI" xlink:type="simple">21.722°N, 101.384°E</named-content></named-content>; 716 m), by searching, 17.VIII.2011, Y. Lin leg.</p></tp:treatment-sec><tp:treatment-sec sec-type="diagnosis" id="SECID0ETUBI"><title>Diagnosis.</title><p>This species seems close to <italic><tp:taxon-name><tp:taxon-name-part taxon-name-part-type="genus" reg="Mysmena">M.</tp:taxon-name-part><tp:taxon-name-part taxon-name-part-type="species" reg="caribbaea">caribbaea</tp:taxon-name-part></tp:taxon-name></italic> (Gertsch, 1960) and <italic><tp:taxon-name><tp:taxon-name-part taxon-name-part-type="genus" reg="Mysmena">M.</tp:taxon-name-part><tp:taxon-name-part taxon-name-part-type="species" reg="stathamae">stathamae</tp:taxon-name-part></tp:taxon-name></italic> (Gertsch, 1960) in the shape of palpal bulbus, the earlobe-shaped paracymbium and the simple distal part of cymbium (cf. Fig. <xref ref-type="fig" rid="F21">21D–F</xref>, and figs 30–31, 35–36 in <xref ref-type="bibr" rid="B6">Gertsch 1960</xref>), but can be distinguished by lacking a posterior abdominal tubercle, having a cymbial tooth and a distal process (<abbrev xmlns:xlink="http://www.w3.org/1999/xlink" xlink:title="cymbial process" id="ABBRID0EXVBI" xlink:type="simple">CyP</abbrev>), (Fig. <xref ref-type="fig" rid="F21">21A, D, F</xref> and fig. 10A, B, G in <xref ref-type="bibr" rid="B14">Lin and Li 2008</xref>), with abdominal tubercle and lacking cymbial tooth and <abbrev xmlns:xlink="http://www.w3.org/1999/xlink" xlink:title="cymbial process" id="ABBRID0EDWBI" xlink:type="simple">CyP</abbrev> in <italic><tp:taxon-name><tp:taxon-name-part taxon-name-part-type="genus" reg="Mysmena">M.</tp:taxon-name-part><tp:taxon-name-part taxon-name-part-type="species" reg="caribbaea">caribbaea</tp:taxon-name-part></tp:taxon-name></italic> and <italic><tp:taxon-name><tp:taxon-name-part taxon-name-part-type="genus" reg="Mysmena">M.</tp:taxon-name-part><tp:taxon-name-part taxon-name-part-type="species" reg="stathamae">stathamae</tp:taxon-name-part></tp:taxon-name></italic> (figs 24, 27, 30–31, 35–36 in Gertsch, 1960).</p><fig id="F21" position="float" orientation="portrait"><object-id xmlns:xlink="http://www.w3.org/1999/xlink" content-type="doi" xlink:type="simple">10.3897/zookeys.1124.85952.figure21</object-id><object-id xmlns:xlink="http://www.w3.org/1999/xlink" content-type="arpha" xlink:type="simple">8CAD2CF9-2E2B-5BD8-9A2D-6A30BDE1708D</object-id><label>Figure 21.</label><caption><p><italic><tp:taxon-name><tp:taxon-name-part taxon-name-part-type="genus" reg="Mysmena">Mysmena</tp:taxon-name-part><tp:taxon-name-part taxon-name-part-type="species" reg="cornigera">cornigera</tp:taxon-name-part></tp:taxon-name></italic><bold>A–C</bold> male habitus <bold>D</bold> cymbium <bold>E</bold> bulbus <bold>F, G</bold> male palp <bold>A</bold> dorsal <bold>B</bold> ventral <bold>C</bold> lateral <bold>D, E</bold> apical <bold>F</bold> prolateral <bold>G</bold> retrolateral. Abbreviations: <abbrev xmlns:xlink="http://www.w3.org/1999/xlink" xlink:title="cymbial tooth" id="ABBRID0EEYBI" xlink:type="simple">CT</abbrev> = cymbial tooth; <abbrev xmlns:xlink="http://www.w3.org/1999/xlink" xlink:title="cymbium" id="ABBRID0EIYBI" xlink:type="simple">Cy</abbrev> = cymbium; <abbrev xmlns:xlink="http://www.w3.org/1999/xlink" xlink:title="cymbial conductor" id="ABBRID0EMYBI" xlink:type="simple">CyC</abbrev> = cymbial conductor; <abbrev xmlns:xlink="http://www.w3.org/1999/xlink" xlink:title="cymbial fold" id="ABBRID0EQYBI" xlink:type="simple">CyF</abbrev> = cymbial fold; <abbrev xmlns:xlink="http://www.w3.org/1999/xlink" xlink:title="setae on cymbial fold" id="ABBRID0EUYBI" xlink:type="simple">CyFs</abbrev> = setae on cymbial fold; <abbrev xmlns:xlink="http://www.w3.org/1999/xlink" xlink:title="cymbial process" id="ABBRID0EYYBI" xlink:type="simple">CyP</abbrev> = cymbial process; E = embolus; <abbrev xmlns:xlink="http://www.w3.org/1999/xlink" xlink:title="femoral spot" id="ABBRID0E3YBI" xlink:type="simple">FS</abbrev> = femoral spot; <abbrev xmlns:xlink="http://www.w3.org/1999/xlink" xlink:title="metatarsal clasping spine" id="ABBRID0EAZBI" xlink:type="simple">MC</abbrev>= Metatarsal clasping spine; <abbrev xmlns:xlink="http://www.w3.org/1999/xlink" xlink:title="paracymbium" id="ABBRID0EEZBI" xlink:type="simple">PC</abbrev> = paracymbium; <abbrev xmlns:xlink="http://www.w3.org/1999/xlink" xlink:title="spermatic duct" id="ABBRID0EIZBI" xlink:type="simple">SD</abbrev> = spermatic duct; <abbrev xmlns:xlink="http://www.w3.org/1999/xlink" xlink:title="tegulum" id="ABBRID0EMZBI" xlink:type="simple">Te</abbrev> = tegulum; <abbrev xmlns:xlink="http://www.w3.org/1999/xlink" xlink:title="palp tibia" id="ABBRID0EQZBI" xlink:type="simple">Ti</abbrev> = palpal tibia. Scale bars: 0.50 mm (<bold>A–C</bold>); 0.10 mm (<bold>D, E</bold>); 0.20 mm (<bold>F, G</bold>).</p></caption><graphic xmlns:xlink="http://www.w3.org/1999/xlink" xlink:href="zookeys-1124-059_article-85952__-g021.jpg" position="float" orientation="portrait" xlink:type="simple" id="oo_754713.jpg"><uri content-type="original_file" xlink:type="simple">https://binary.pensoft.net/fig/754713</uri></graphic></fig></tp:treatment-sec><tp:treatment-sec sec-type="description" id="SECID0E6ZBI"><title>Description.</title><p><bold>Male</bold>. See Fig. <xref ref-type="fig" rid="F21">21A–C</xref> and <xref ref-type="bibr" rid="B14">Lin and Li (2008)</xref>: 501.</p><p><bold><italic>Palp</italic></bold> (Fig. <xref ref-type="fig" rid="F21">21D–G</xref>): light-orange, comparatively large; tibia cup-shaped, except for retrolateral region, a row of long setae almost encircling the distal brim (Fig. <xref ref-type="fig" rid="F21">21F, G</xref>). Cymbium nearly transparent, the tip specialized as the cymbial conductor; cymbium with a process and a tooth-shaped cymbial tooth; cymbial fold long and slightly sclerotized, bore a row of ordered setae; paracymbium large, with long setae (Fig. <xref ref-type="fig" rid="F21">21D</xref>). Embolus threadlike, coiled into 1.5 loops in tegulum. Tegulum nearly transparent. Spermatic ducts can be seen through tegulum (Fig. <xref ref-type="fig" rid="F21">21F, G</xref>).</p><p><bold>Female</bold>. Unknown.</p></tp:treatment-sec><tp:treatment-sec sec-type="distribution" id="SECID0EK2BI"><title>Distribution.</title><p>Southwestern China (Yunnan).</p></tp:treatment-sec><ref-list><ref id="B14"><mixed-citation xmlns:xlink="http://www.w3.org/1999/xlink" xlink:type="simple"><person-group><name name-style="western"><surname>Lin</surname><given-names>Y</given-names></name><name name-style="western"><surname>Li</surname><given-names>S</given-names></name></person-group> (<year>2008</year>) <article-title>Mysmenid spiders of China (<tp:taxon-name><tp:taxon-name-part taxon-name-part-type="order">Araneae</tp:taxon-name-part></tp:taxon-name>: <tp:taxon-name><tp:taxon-name-part taxon-name-part-type="family">Mysmenidae</tp:taxon-name-part></tp:taxon-name>).</article-title><source>Annales Zoologici, Warszawa</source><volume>58</volume>(<issue>3</issue>): <fpage>487</fpage>–<lpage>520</lpage>. <ext-link xlink:type="simple" ext-link-type="doi" xlink:href="10.3161/000345408X364337">https://doi.org/10.3161/000345408X364337</ext-link></mixed-citation></ref><ref id="B19"><mixed-citation xmlns:xlink="http://www.w3.org/1999/xlink" xlink:type="simple"><person-group><name name-style="western"><surname>Lopardo</surname><given-names>L</given-names></name><name name-style="western"><surname>Hormiga</surname><given-names>G</given-names></name></person-group> (<year>2015</year>) <article-title>Out of the twilight zone: Phylogeny and evolutionary morphology of the orb-weaving spider family <tp:taxon-name><tp:taxon-name-part taxon-name-part-type="family">Mysmenidae</tp:taxon-name-part></tp:taxon-name>, with a focus on spinneret spigot morphology in symphytognathoids (<tp:taxon-name><tp:taxon-name-part taxon-name-part-type="order">Araneae</tp:taxon-name-part></tp:taxon-name>, <tp:taxon-name><tp:taxon-name-part taxon-name-part-type="superfamily">Araneoidea</tp:taxon-name-part></tp:taxon-name>).</article-title><source>Zoological Journal of the Linnean Society</source><volume>173</volume>(<issue>3</issue>): <fpage>527</fpage>–<lpage>786</lpage>. <ext-link xlink:type="simple" ext-link-type="doi" xlink:href="10.1111/zoj.12199">https://doi.org/10.1111/zoj.12199</ext-link></mixed-citation></ref><ref id="B6"><mixed-citation xmlns:xlink="http://www.w3.org/1999/xlink" xlink:type="simple"><person-group><name name-style="western"><surname>Gertsch</surname><given-names>WJ</given-names></name></person-group> (<year>1960</year>) <article-title>Descriptions of American spiders of the family <tp:taxon-name><tp:taxon-name-part taxon-name-part-type="family">Symphytognathidae</tp:taxon-name-part></tp:taxon-name>.</article-title><source>American Museum Novitates</source><volume>1981</volume>: <fpage>1</fpage>–<lpage>40</lpage>.</mixed-citation></ref></ref-list></tp:taxon-treatment>
