# Supplementary material for: ﻿Taxonomic study on Mysmenidae spiders (Mysmenidae, Araneae) from Xishuangbanna of Yunnan, China
Source: Zookeys. 2022 Oct 10;1124:59–108. doi: 10.3897/zookeys.1124.85952 (PMC9836578; doi:10.3897/zookeys.1124.85952)
Supplement: XML Treatment for Mysmena furca [file zookeys.1124.85952-treatment11.xml]

<!DOCTYPE tp:taxon-treatment
  PUBLIC "-//TaxonX//DTD Taxonomic Treatment Publishing DTD v0 20100105//EN" "tax-treatment-NSO.dtd">
<tp:taxon-treatment xmlns:tp="http://www.plazi.org/taxpub"><tp:treatment-meta><kwd-group><label>Taxon classification</label><kwd>
                <named-content content-type="kingdom">Animalia</named-content>
              </kwd><kwd>
                <named-content content-type="order">Araneae</named-content>
              </kwd><kwd>
                <named-content content-type="family">Mysmenidae</named-content>
              </kwd></kwd-group><mixed-citation publication-type="journal"><person-group><name><surname>Zhang</surname><given-names>Qiuqiu</given-names></name><name><surname>Li</surname><given-names>Shuqiang</given-names></name><name><surname>Lin</surname><given-names>Yucheng</given-names></name></person-group><article-title>﻿Taxonomic study on <tp:taxon-name><tp:taxon-name-part taxon-name-part-type="family">Mysmenidae</tp:taxon-name-part></tp:taxon-name> spiders (<tp:taxon-name><tp:taxon-name-part taxon-name-part-type="family">Mysmenidae</tp:taxon-name-part></tp:taxon-name>, <tp:taxon-name><tp:taxon-name-part taxon-name-part-type="order">Araneae</tp:taxon-name-part></tp:taxon-name>) from Xishuangbanna of Yunnan, China</article-title><source>Zookeys</source><day>10</day><month>10</month><year>2022</year><volume>1124</volume><fpage>59</fpage><lpage>108</lpage><pub-id pub-id-type="doi">10.3897/zookeys.1124.85952</pub-id></mixed-citation></tp:treatment-meta><tp:nomenclature><label>﻿</label><tp:taxon-name>
              <object-id xmlns:xlink="http://www.w3.org/1999/xlink" content-type="arpha" xlink:type="simple">25356883-C704-5F24-BF62-09B35A1AF70A</object-id>
              <tp:taxon-name-part taxon-name-part-type="genus" reg="Mysmena">Mysmena</tp:taxon-name-part>
              <tp:taxon-name-part taxon-name-part-type="species" reg="furca">furca</tp:taxon-name-part>
            </tp:taxon-name><tp:taxon-authority>Lin &amp; Li, 2008</tp:taxon-authority><xref ref-type="fig" rid="F22">Figs 22</xref><xref ref-type="fig" rid="F23">, 23</xref><tp:nomenclature-citation-list><tp:nomenclature-citation><tp:taxon-name>
                  <tp:taxon-name-part taxon-name-part-type="genus" reg="Mysmena">Mysmena</tp:taxon-name-part>
                  <tp:taxon-name-part taxon-name-part-type="species" reg="furca">furca</tp:taxon-name-part>
                </tp:taxon-name><comment>Lin &amp; Li, 2008: 495, fig. 6A–G (♂).</comment></tp:nomenclature-citation></tp:nomenclature-citation-list></tp:nomenclature><tp:treatment-sec sec-type="type material" id="SECID0EJ4BI"><title>Type material.</title><p><bold><italic>Holotype</italic></bold> ♂ (<named-content xmlns:xlink="http://www.w3.org/1999/xlink" content-type="dwc:institutional_code" xlink:title="Institute of Zoology, Chinese Academy of Sciences" xlink:href="http://grbio.org/institution/institute-zoology-chinese-academy-sciences" xlink:type="simple">IZCAS</named-content>), China: Yunnan, Mengla, Menglun, <abbrev xmlns:xlink="http://www.w3.org/1999/xlink" xlink:title="Xishuangbanna Tropical Botanical Garden" id="ABBRID0EY4BI" xlink:type="simple">XTBG</abbrev>, Rubber plantation (<named-content xmlns:xlink="http://www.w3.org/1999/xlink" content-type="dwc:verbatimCoordinates" xlink:type="simple"><named-content content-type="geo-json" specific-use="{&#34;type&#34;:&#34;Point&#34;,&#34;coordinates&#34;:[101.266000,21.908000]}" id="NCID0E64BI" xlink:type="simple">21.908°N, 101.266°E</named-content></named-content>; 569±11 m), by searching, 21.VII.2007, G. Zheng leg. Examined.</p></tp:treatment-sec><tp:treatment-sec sec-type="material" id="SECID0EE5BI"><title>Other material examined.</title><p>22♂ 16♀ (<named-content xmlns:xlink="http://www.w3.org/1999/xlink" content-type="dwc:institutional_code" xlink:title="Institute of Zoology, Chinese Academy of Sciences" xlink:href="http://grbio.org/institution/institute-zoology-chinese-academy-sciences" xlink:type="simple">IZCAS</named-content>), China: Yunnan, Mengla, Menglun, <abbrev xmlns:xlink="http://www.w3.org/1999/xlink" xlink:title="Xishuangbanna Tropical Botanical Garden" id="ABBRID0EO5BI" xlink:type="simple">XTBG</abbrev>, secondary tropical seasonal rainforest (<named-content xmlns:xlink="http://www.w3.org/1999/xlink" content-type="dwc:verbatimCoordinates" xlink:type="simple"><named-content content-type="geo-json" specific-use="{&#34;type&#34;:&#34;Point&#34;,&#34;coordinates&#34;:[101.274000,21.924000]}" id="NCID0EV5BI" xlink:type="simple">21.924°N, 101.274°E</named-content></named-content>; 598±17 m), by pitfall trapping, 16–31.III.2007, G. Zheng leg.; 5♂ 14♀ (<named-content xmlns:xlink="http://www.w3.org/1999/xlink" content-type="dwc:institutional_code" xlink:title="Natural History Museum of Sichuan University" xlink:href="http://grbio.org/institution/natural-history-museum" xlink:type="simple">NHMSU</named-content>), China: Yunnan, Mengla, Menglun, <abbrev xmlns:xlink="http://www.w3.org/1999/xlink" xlink:title="Xishuangbanna Tropical Botanical Garden" id="ABBRID0E55BI" xlink:type="simple">XTBG</abbrev>, primary tropical seasonal rainforest (<named-content xmlns:xlink="http://www.w3.org/1999/xlink" content-type="dwc:verbatimCoordinates" xlink:type="simple"><named-content content-type="geo-json" specific-use="{&#34;type&#34;:&#34;Point&#34;,&#34;coordinates&#34;:[101.275000,21.917000]}" id="NCID0EF6BI" xlink:type="simple">21.917°N, 101.275°E</named-content></named-content>; 558±17 m), by searching, 4–11.IV.2007, G. Zheng leg.</p></tp:treatment-sec><tp:treatment-sec sec-type="diagnosis" id="SECID0EK6BI"><title>Diagnosis.</title><p>This species is similar to <italic><tp:taxon-name><tp:taxon-name-part taxon-name-part-type="genus" reg="Mysmena">M.</tp:taxon-name-part><tp:taxon-name-part taxon-name-part-type="species" reg="arcilonga">arcilonga</tp:taxon-name-part></tp:taxon-name></italic> but can be distinguished by the presence of four pairs of cheliceral spines (Fig. <xref ref-type="fig" rid="F22">22C</xref> vs. Fig. <xref ref-type="fig" rid="F16">16C</xref>), the palp presence of the cymbial fold, the cymbial process on the tip of cymbium; absence of distal lobe, a paracymbium and a cymbial conductor (Fig. <xref ref-type="fig" rid="F23">23A–C</xref> vs. Fig. <xref ref-type="fig" rid="F17">17A–D</xref>). The female can be distinguished by the spermathecae situated at the posterior of vulva, the diameter of copulatory ducts same as spermathecae, fertilization ducts shorter and extended to anterior of spermathecae (Fig. <xref ref-type="fig" rid="F23">23E, F</xref> vs. Fig. <xref ref-type="fig" rid="F18">18B, C</xref>).</p><fig id="F22" position="float" orientation="portrait"><object-id xmlns:xlink="http://www.w3.org/1999/xlink" content-type="doi" xlink:type="simple">10.3897/zookeys.1124.85952.figure22</object-id><object-id xmlns:xlink="http://www.w3.org/1999/xlink" content-type="arpha" xlink:type="simple">F90F3EB0-5F9D-53FD-83E2-82A21F5ED2FF</object-id><label>Figure 22.</label><caption><p><italic><tp:taxon-name><tp:taxon-name-part taxon-name-part-type="genus" reg="Mysmena">Mysmena</tp:taxon-name-part><tp:taxon-name-part taxon-name-part-type="species" reg="furca">furca</tp:taxon-name-part></tp:taxon-name></italic><bold>A, B, D</bold> male habitus <bold>C</bold> male prosoma <bold>E–G</bold> female habitus <bold>A, F</bold> dorsal <bold>B, G</bold> ventral <bold>C</bold> anterolateral <bold>D, E</bold> lateral. Abbreviations: <abbrev xmlns:xlink="http://www.w3.org/1999/xlink" xlink:title="cheliceral spines on male" id="ABBRID0EUBCI" xlink:type="simple">CS</abbrev> = cheliceral spines on male; <abbrev xmlns:xlink="http://www.w3.org/1999/xlink" xlink:title="femoral spot" id="ABBRID0EYBCI" xlink:type="simple">FS</abbrev> = femoral spot; <abbrev xmlns:xlink="http://www.w3.org/1999/xlink" xlink:title="metatarsal clasping spine" id="ABBRID0E3BCI" xlink:type="simple">MC</abbrev> = Metatarsal clasping spine. Scale bars: 0.50 mm (<bold>A, B, D–G</bold>); 0.20 mm (<bold>C</bold>).</p></caption><graphic xmlns:xlink="http://www.w3.org/1999/xlink" xlink:href="zookeys-1124-059_article-85952__-g022.jpg" position="float" orientation="portrait" xlink:type="simple" id="oo_754714.jpg"><uri content-type="original_file" xlink:type="simple">https://binary.pensoft.net/fig/754714</uri></graphic></fig></tp:treatment-sec><tp:treatment-sec sec-type="description" id="SECID0EJCCI"><title>Description.</title><p><bold>Male.</bold> See Fig. <xref ref-type="fig" rid="F22">22A–D</xref> and <xref ref-type="bibr" rid="B14">Lin and Li (2008)</xref>: 495.</p><p><bold><italic>Palp</italic></bold> (Fig. <xref ref-type="fig" rid="F23">23A–C</xref>): the tibia comparatively large, about the two-thirds volume of the bulb, except for retrolateral region, a row of long setae almost encircled the distal brim of tibia (Fig. <xref ref-type="fig" rid="F23">23A–C</xref>). Cymbium translucent, with a median keel and a row of cymbial serrula on the cymbium, the tip extended to be a cymbial process, and long cymbial fold slightly sclerotized, bears a row of short setae (Fig. <xref ref-type="fig" rid="F23">23A–C</xref>). The tegulum with apical apophysis, the embolus short, extended to cymbial conductor and the spermatic ducts can be seen through tegulum (Fig. <xref ref-type="fig" rid="F23">23A–C</xref>).</p><fig id="F23" position="float" orientation="portrait"><object-id xmlns:xlink="http://www.w3.org/1999/xlink" content-type="doi" xlink:type="simple">10.3897/zookeys.1124.85952.figure23</object-id><object-id xmlns:xlink="http://www.w3.org/1999/xlink" content-type="arpha" xlink:type="simple">7242FA9C-1809-5A92-BDE5-0D0BB7120571</object-id><label>Figure 23.</label><caption><p><italic><tp:taxon-name><tp:taxon-name-part taxon-name-part-type="genus" reg="Mysmena">Mysmena</tp:taxon-name-part><tp:taxon-name-part taxon-name-part-type="species" reg="furca">furca</tp:taxon-name-part></tp:taxon-name></italic><bold>A–C</bold> male palp <bold>D</bold> epigyne <bold>E, F</bold> vulva. <bold>A</bold> prolateral <bold>B, D, E</bold> ventral <bold>C</bold> retrolateral <bold>F</bold> dorsal. Abbreviations: <abbrev xmlns:xlink="http://www.w3.org/1999/xlink" xlink:title="apical apophysis on tegulum" id="ABBRID0ERECI" xlink:type="simple">AA</abbrev> = apical apophysis on tegulum; <abbrev xmlns:xlink="http://www.w3.org/1999/xlink" xlink:title="copulatory duct" id="ABBRID0EVECI" xlink:type="simple">CD</abbrev> = copulatory duct; <abbrev xmlns:xlink="http://www.w3.org/1999/xlink" xlink:title="cymbium" id="ABBRID0EZECI" xlink:type="simple">Cy</abbrev> = cymbium; <abbrev xmlns:xlink="http://www.w3.org/1999/xlink" xlink:title="cymbial conductor" id="ABBRID0E4ECI" xlink:type="simple">CyC</abbrev> = cymbial conductor; <abbrev xmlns:xlink="http://www.w3.org/1999/xlink" xlink:title="cymbial fold" id="ABBRID0EBFCI" xlink:type="simple">CyF</abbrev> = cymbial fold; <abbrev xmlns:xlink="http://www.w3.org/1999/xlink" xlink:title="setae on cymbial fold" id="ABBRID0EFFCI" xlink:type="simple">CyFs</abbrev> = setae on cymbial fold; <abbrev xmlns:xlink="http://www.w3.org/1999/xlink" xlink:title="cymbial process" id="ABBRID0EJFCI" xlink:type="simple">CyP</abbrev> = cymbial process; <abbrev xmlns:xlink="http://www.w3.org/1999/xlink" xlink:title="cymbial serrula" id="ABBRID0ENFCI" xlink:type="simple">CyS</abbrev> = cymbial serrula; E = embolus; <abbrev xmlns:xlink="http://www.w3.org/1999/xlink" xlink:title="fertilization duct" id="ABBRID0ERFCI" xlink:type="simple">FD</abbrev> = fertilization duct; <abbrev xmlns:xlink="http://www.w3.org/1999/xlink" xlink:title="median keel on cymbium" id="ABBRID0EVFCI" xlink:type="simple">MK</abbrev> = median keel on cymbium; S = spermatheca; <abbrev xmlns:xlink="http://www.w3.org/1999/xlink" xlink:title="spermatic duct" id="ABBRID0EZFCI" xlink:type="simple">SD</abbrev> = spermatic duct; <abbrev xmlns:xlink="http://www.w3.org/1999/xlink" xlink:title="scape" id="ABBRID0E4FCI" xlink:type="simple">Sp</abbrev> = scape; <abbrev xmlns:xlink="http://www.w3.org/1999/xlink" xlink:title="tegulum" id="ABBRID0EBGCI" xlink:type="simple">Te</abbrev> = tegulum; <abbrev xmlns:xlink="http://www.w3.org/1999/xlink" xlink:title="palp tibia" id="ABBRID0EFGCI" xlink:type="simple">Ti</abbrev> = palpal tibia. Scale bars: 0.10 mm.</p></caption><graphic xmlns:xlink="http://www.w3.org/1999/xlink" xlink:href="zookeys-1124-059_article-85952__-g023.jpg" position="float" orientation="portrait" xlink:type="simple" id="oo_754715.jpg"><uri content-type="original_file" xlink:type="simple">https://binary.pensoft.net/fig/754715</uri></graphic></fig></tp:treatment-sec><tp:treatment-sec sec-type="New morphological data" id="SECID0EOGCI"><title>New morphological data.</title><p><bold>Female. <italic>Measurements</italic></bold>: total length 0.70 Prosoma 0.26 long, 0.27 wide, 0.21 high. Abdomen 0.44 long, 0.44 wide, 0.38 high. Clypeus 0.06 high. Sternum 0.21 long, 0.13 wide. Length of legs: I 0.70 (0.24, 0.08, 0.20, 0.07, 0.11); II 0.64 (0.17, 0.08, 0.18, 0.10, 0.11); III 0.52 (0.16, 0.08, 0.12, 0.07, 0.09); IV 0.61 (0.21, 0.08, 0.12, 0.10 0.10).</p><p><bold><italic>Somatic characters</italic></bold> (Fig. <xref ref-type="fig" rid="F22">22E–G</xref>). <bold><italic>Coloration</italic></bold>: same as in male. <bold><italic>Prosoma</italic></bold>: carapace nearly peach-shaped. Ocular region projecting, eight eyes in two rows, <abbrev xmlns:xlink="http://www.w3.org/1999/xlink" xlink:title="anterior lateral eyes" id="ABBRID0EJHCI" xlink:type="simple">ALE</abbrev> and <abbrev xmlns:xlink="http://www.w3.org/1999/xlink" xlink:title="posterior lateral eyes" id="ABBRID0ENHCI" xlink:type="simple">PLE</abbrev> contiguous. Chelicerae, endites as in male, labium triangle, and sternum scutiform, covers with short setae. <bold><italic>Legs</italic></bold>: covered with setae and bristles. A sclerotized subdistal-ventral femoral spot present at surface of leg I and II. <bold><italic>Abdomen</italic></bold>: same as in male.</p><p><bold><italic>Epigyne</italic></bold> (Fig. <xref ref-type="fig" rid="F23">23D–F</xref>): The scape short, transparent, tip thin (Fig. <xref ref-type="fig" rid="F23">23F</xref>). spermathecae small, nearly round. Fertilization ducts short, derived from dorsal of spermathecae, and extended to anterior of spermathecae. Copulatory ducts sclerotized, the diameter of copulatory ducts same as spermathecae, connected to the lateral of spermathecae (Fig. <xref ref-type="fig" rid="F23">23E, F</xref>).</p></tp:treatment-sec><tp:treatment-sec sec-type="distribution" id="SECID0EKICI"><title>Distribution.</title><p>Southwestern China (Yunnan).</p></tp:treatment-sec><tp:treatment-sec sec-type="remarks" id="SECID0EPICI"><title>Remarks.</title><p>The female description of <italic><tp:taxon-name><tp:taxon-name-part taxon-name-part-type="genus" reg="Mysmena">M.</tp:taxon-name-part><tp:taxon-name-part taxon-name-part-type="species" reg="furca">furca</tp:taxon-name-part></tp:taxon-name></italic> is provided for the first time.</p></tp:treatment-sec><tp:treatment-sec><!--Section generated to contain objects referenced in tp:taxon-treatment.--><fig id="F16" position="float" orientation="portrait"><object-id xmlns:xlink="http://www.w3.org/1999/xlink" content-type="doi" xlink:type="simple">10.3897/zookeys.1124.85952.figure16</object-id><object-id xmlns:xlink="http://www.w3.org/1999/xlink" content-type="arpha" xlink:type="simple">BA86A108-3177-5D8E-A3B1-009088526B1F</object-id><label>Figure 16.</label><caption><p><italic><tp:taxon-name><tp:taxon-name-part taxon-name-part-type="genus" reg="Mysmena">Mysmena</tp:taxon-name-part><tp:taxon-name-part taxon-name-part-type="species" reg="arcilonga">arcilonga</tp:taxon-name-part></tp:taxon-name></italic><bold>A, B, D</bold> male habitus <bold>C</bold> male prosoma <bold>E–G</bold> female habitus <bold>A, F</bold> dorsal <bold>B, G</bold> ventral <bold>C</bold> anterolateral <bold>D, E</bold> lateral. Abbreviations: <abbrev xmlns:xlink="http://www.w3.org/1999/xlink" xlink:title="cheliceral spines on male" id="ABBRID0ERXAI" xlink:type="simple">CS</abbrev> = cheliceral spines on male; <abbrev xmlns:xlink="http://www.w3.org/1999/xlink" xlink:title="femoral spot" id="ABBRID0EVXAI" xlink:type="simple">FS</abbrev> = femoral spot; <abbrev xmlns:xlink="http://www.w3.org/1999/xlink" xlink:title="metatarsal clasping spine" id="ABBRID0EZXAI" xlink:type="simple">MC</abbrev> = Metatarsal clasping spine. Scale bars: 0.50 mm (<bold>A, B, D–G</bold>); 0.20 mm (<bold>C</bold>).</p></caption><graphic xmlns:xlink="http://www.w3.org/1999/xlink" xlink:href="zookeys-1124-059_article-85952__-g016.jpg" position="float" orientation="portrait" xlink:type="simple" id="oo_754708.jpg"><uri content-type="original_file" xlink:type="simple">https://binary.pensoft.net/fig/754708</uri></graphic></fig><fig id="F17" position="float" orientation="portrait"><object-id xmlns:xlink="http://www.w3.org/1999/xlink" content-type="doi" xlink:type="simple">10.3897/zookeys.1124.85952.figure17</object-id><object-id xmlns:xlink="http://www.w3.org/1999/xlink" content-type="arpha" xlink:type="simple">424E960C-216C-584B-84CC-14A87878E8CD</object-id><label>Figure 17.</label><caption><p><italic><tp:taxon-name><tp:taxon-name-part taxon-name-part-type="genus" reg="Mysmena">Mysmena</tp:taxon-name-part><tp:taxon-name-part taxon-name-part-type="species" reg="arcilonga">arcilonga</tp:taxon-name-part></tp:taxon-name></italic><bold>A–D</bold> male palp <bold>A</bold> dorsal <bold>B</bold> ventral <bold>C</bold> prolateral <bold>D</bold> retrolateral. Abbreviations: <abbrev xmlns:xlink="http://www.w3.org/1999/xlink" xlink:title="apical apophysis on tegulum" id="ABBRID0EO1AI" xlink:type="simple">AA</abbrev> = apical apophysis on tegulum; <abbrev xmlns:xlink="http://www.w3.org/1999/xlink" xlink:title="cymbium" id="ABBRID0ES1AI" xlink:type="simple">Cy</abbrev> = cymbium; <abbrev xmlns:xlink="http://www.w3.org/1999/xlink" xlink:title="cymbial conductor" id="ABBRID0EW1AI" xlink:type="simple">CyC</abbrev> = cymbial conductor; <abbrev xmlns:xlink="http://www.w3.org/1999/xlink" xlink:title="cymbial serrula" id="ABBRID0E11AI" xlink:type="simple">CyS</abbrev> = cymbial serrula; <abbrev xmlns:xlink="http://www.w3.org/1999/xlink" xlink:title="distal lobe on cymbium" id="ABBRID0E51AI" xlink:type="simple">DL</abbrev> = distal lobe on cymbium; E = embolus; <abbrev xmlns:xlink="http://www.w3.org/1999/xlink" xlink:title="median keel on cymbium" id="ABBRID0EC2AI" xlink:type="simple">MK</abbrev> = median keel on cymbium; <abbrev xmlns:xlink="http://www.w3.org/1999/xlink" xlink:title="paracymbium" id="ABBRID0EG2AI" xlink:type="simple">PC</abbrev> = paracymbium; <abbrev xmlns:xlink="http://www.w3.org/1999/xlink" xlink:title="spermatic duct" id="ABBRID0EK2AI" xlink:type="simple">SD</abbrev> = spermatic duct; <abbrev xmlns:xlink="http://www.w3.org/1999/xlink" xlink:title="tegulum" id="ABBRID0EO2AI" xlink:type="simple">Te</abbrev> = tegulum; <abbrev xmlns:xlink="http://www.w3.org/1999/xlink" xlink:title="palp tibia" id="ABBRID0ES2AI" xlink:type="simple">Ti</abbrev> = palpal tibia. Scale bars: 0.10 mm.</p></caption><graphic xmlns:xlink="http://www.w3.org/1999/xlink" xlink:href="zookeys-1124-059_article-85952__-g017.jpg" position="float" orientation="portrait" xlink:type="simple" id="oo_754709.jpg"><uri content-type="original_file" xlink:type="simple">https://binary.pensoft.net/fig/754709</uri></graphic></fig><fig id="F18" position="float" orientation="portrait"><object-id xmlns:xlink="http://www.w3.org/1999/xlink" content-type="doi" xlink:type="simple">10.3897/zookeys.1124.85952.figure18</object-id><object-id xmlns:xlink="http://www.w3.org/1999/xlink" content-type="arpha" xlink:type="simple">75B06860-FFBF-50A4-B387-13520CC4BC10</object-id><label>Figure 18.</label><caption><p><italic><tp:taxon-name><tp:taxon-name-part taxon-name-part-type="genus" reg="Mysmena">Mysmena</tp:taxon-name-part><tp:taxon-name-part taxon-name-part-type="species" reg="arcilonga">arcilonga</tp:taxon-name-part></tp:taxon-name></italic><bold>A</bold> epigyne <bold>B–C</bold> vulva <bold>A, B</bold> ventral <bold>C</bold> dorsal. Abbreviations: <abbrev xmlns:xlink="http://www.w3.org/1999/xlink" xlink:title="copulatory duct" id="ABBRID0EW5AI" xlink:type="simple">CD</abbrev> = copulatory duct; <abbrev xmlns:xlink="http://www.w3.org/1999/xlink" xlink:title="fertilization duct" id="ABBRID0E15AI" xlink:type="simple">FD</abbrev> = fertilization duct; S = spermatheca; <abbrev xmlns:xlink="http://www.w3.org/1999/xlink" xlink:title="scape" id="ABBRID0E55AI" xlink:type="simple">Sp</abbrev> = scape. Scale bars: 0.10 mm (<bold>A–C</bold>); 0.20 mm (<bold>A</bold>); 0.10 mm (<bold>B–C</bold>).</p></caption><graphic xmlns:xlink="http://www.w3.org/1999/xlink" xlink:href="zookeys-1124-059_article-85952__-g018.jpg" position="float" orientation="portrait" xlink:type="simple" id="oo_754710.jpg"><uri content-type="original_file" xlink:type="simple">https://binary.pensoft.net/fig/754710</uri></graphic></fig></tp:treatment-sec><ref-list><ref id="B14"><mixed-citation xmlns:xlink="http://www.w3.org/1999/xlink" xlink:type="simple"><person-group><name name-style="western"><surname>Lin</surname><given-names>Y</given-names></name><name name-style="western"><surname>Li</surname><given-names>S</given-names></name></person-group> (<year>2008</year>) <article-title>Mysmenid spiders of China (<tp:taxon-name><tp:taxon-name-part taxon-name-part-type="order">Araneae</tp:taxon-name-part></tp:taxon-name>: <tp:taxon-name><tp:taxon-name-part taxon-name-part-type="family">Mysmenidae</tp:taxon-name-part></tp:taxon-name>).</article-title><source>Annales Zoologici, Warszawa</source><volume>58</volume>(<issue>3</issue>): <fpage>487</fpage>–<lpage>520</lpage>. <ext-link xlink:type="simple" ext-link-type="doi" xlink:href="10.3161/000345408X364337">https://doi.org/10.3161/000345408X364337</ext-link></mixed-citation></ref></ref-list></tp:taxon-treatment>
