# Supplementary material for: ﻿Taxonomic study on Mysmenidae spiders (Mysmenidae, Araneae) from Xishuangbanna of Yunnan, China
Source: Zookeys. 2022 Oct 10;1124:59–108. doi: 10.3897/zookeys.1124.85952 (PMC9836578; doi:10.3897/zookeys.1124.85952)
Supplement: XML Treatment for Mysmena luosuo [file zookeys.1124.85952-treatment12.xml]

<!DOCTYPE tp:taxon-treatment
  PUBLIC "-//TaxonX//DTD Taxonomic Treatment Publishing DTD v0 20100105//EN" "tax-treatment-NSO.dtd">
<tp:taxon-treatment xmlns:tp="http://www.plazi.org/taxpub"><tp:treatment-meta><kwd-group><label>Taxon classification</label><kwd>
                <named-content content-type="kingdom">Animalia</named-content>
              </kwd><kwd>
                <named-content content-type="order">Araneae</named-content>
              </kwd><kwd>
                <named-content content-type="family">Mysmenidae</named-content>
              </kwd></kwd-group><mixed-citation publication-type="journal"><person-group><name><surname>Zhang</surname><given-names>Qiuqiu</given-names></name><name><surname>Li</surname><given-names>Shuqiang</given-names></name><name><surname>Lin</surname><given-names>Yucheng</given-names></name></person-group><article-title>﻿Taxonomic study on <tp:taxon-name><tp:taxon-name-part taxon-name-part-type="family">Mysmenidae</tp:taxon-name-part></tp:taxon-name> spiders (<tp:taxon-name><tp:taxon-name-part taxon-name-part-type="family">Mysmenidae</tp:taxon-name-part></tp:taxon-name>, <tp:taxon-name><tp:taxon-name-part taxon-name-part-type="order">Araneae</tp:taxon-name-part></tp:taxon-name>) from Xishuangbanna of Yunnan, China</article-title><source>Zookeys</source><day>10</day><month>10</month><year>2022</year><volume>1124</volume><fpage>59</fpage><lpage>108</lpage><pub-id pub-id-type="doi">10.3897/zookeys.1124.85952</pub-id></mixed-citation></tp:treatment-meta><tp:nomenclature><label>﻿</label><tp:taxon-name>
              <object-id xmlns:xlink="http://www.w3.org/1999/xlink" content-type="arpha" xlink:type="simple">477BA7FF-EBAF-5A15-A73C-40DD37FDCBBF</object-id>
              <tp:taxon-name-part taxon-name-part-type="genus" reg="Mysmena">Mysmena</tp:taxon-name-part>
              <tp:taxon-name-part taxon-name-part-type="species" reg="luosuo">luosuo</tp:taxon-name-part>
              <object-id xmlns:xlink="http://www.w3.org/1999/xlink" content-type="zoobank" xlink:type="simple">https://zoobank.org/05B79993-3BFA-4F2A-9D10-DC195EED80B6</object-id>
            </tp:taxon-name><tp:taxon-authority>Lin &amp; Li</tp:taxon-authority><tp:taxon-status xmlns:xlink="http://www.w3.org/1999/xlink" xlink:type="simple">sp. nov.</tp:taxon-status><xref ref-type="fig" rid="F24">Figs 24</xref><xref ref-type="fig" rid="F25">, 25</xref><xref ref-type="fig" rid="F26">, 26</xref></tp:nomenclature><tp:treatment-sec sec-type="type material" id="SECID0EWKCI"><title>Type material.</title><p><bold><italic>Holotype</italic></bold> ♂ (<named-content xmlns:xlink="http://www.w3.org/1999/xlink" content-type="dwc:institutional_code" xlink:title="Institute of Zoology, Chinese Academy of Sciences" xlink:href="http://grbio.org/institution/institute-zoology-chinese-academy-sciences" xlink:type="simple">IZCAS</named-content>) and <bold><italic>paratypes</italic></bold> 10♂ 3♀ (<named-content xmlns:xlink="http://www.w3.org/1999/xlink" content-type="dwc:institutional_code" xlink:title="Institute of Zoology, Chinese Academy of Sciences" xlink:href="http://grbio.org/institution/institute-zoology-chinese-academy-sciences" xlink:type="simple">IZCAS</named-content>), China: Yunnan, Mengla, <abbrev xmlns:xlink="http://www.w3.org/1999/xlink" xlink:title="Xishuangbanna Tropical Botanical Garden" id="ABBRID0EMLCI" xlink:type="simple">XTBG</abbrev>, secondary tropical seasonal moist forest (<named-content xmlns:xlink="http://www.w3.org/1999/xlink" content-type="dwc:verbatimCoordinates" xlink:type="simple"><named-content content-type="geo-json" specific-use="{&#34;type&#34;:&#34;Point&#34;,&#34;coordinates&#34;:[101.283000,21.916000]}" id="NCID0ETLCI" xlink:type="simple">21.916°N, 101.283°E</named-content></named-content>; 656±15 m), by pitfall trapping, 1–24.X.2007, G. Zheng leg.</p></tp:treatment-sec><tp:treatment-sec sec-type="material" id="SECID0EYLCI"><title>Other material examined.</title><p>40♂ 6♀ (<named-content xmlns:xlink="http://www.w3.org/1999/xlink" content-type="dwc:institutional_code" xlink:title="Natural History Museum of Sichuan University" xlink:href="http://grbio.org/institution/natural-history-museum" xlink:type="simple">NHMSU</named-content>), China: Yunnan, Mengla, Menlun Nature Reserve, secondary tropical seasonal moist forest (<named-content xmlns:xlink="http://www.w3.org/1999/xlink" content-type="dwc:verbatimCoordinates" xlink:type="simple"><named-content content-type="geo-json" specific-use="{&#34;type&#34;:&#34;Point&#34;,&#34;coordinates&#34;:[101.283000,21.911000]}" id="NCID0EFMCI" xlink:type="simple">21.911°N, 101.283°E</named-content></named-content>; 633±17 m), by pitfall trapping, 16–31.I.2007, G. Zheng leg.</p></tp:treatment-sec><tp:treatment-sec sec-type="etymology" id="SECID0EKMCI"><title>Etymology.</title><p>The specific name derives from the Luosuo River, which is a main river in the type locality; noun in apposition.</p></tp:treatment-sec><tp:treatment-sec sec-type="diagnosis" id="SECID0EPMCI"><title>Diagnosis.</title><p><italic><tp:taxon-name><tp:taxon-name-part taxon-name-part-type="genus" reg="Mysmena">Mysmena</tp:taxon-name-part><tp:taxon-name-part taxon-name-part-type="species" reg="luosuo">luosuo</tp:taxon-name-part></tp:taxon-name></italic> sp. nov. seems similar to <italic><tp:taxon-name><tp:taxon-name-part taxon-name-part-type="genus" reg="Mysmena">M.</tp:taxon-name-part><tp:taxon-name-part taxon-name-part-type="species" reg="furca">furca</tp:taxon-name-part></tp:taxon-name></italic> and <italic><tp:taxon-name><tp:taxon-name-part taxon-name-part-type="genus" reg="Mysmena">M.</tp:taxon-name-part><tp:taxon-name-part taxon-name-part-type="species" reg="rostella">rostella</tp:taxon-name-part></tp:taxon-name></italic> by the presence of modified cheliceral spines on the male (cf. Figs <xref ref-type="fig" rid="F22">22C</xref>, <xref ref-type="fig" rid="F24">24C</xref>, and <xref ref-type="fig" rid="F27">27C</xref>), the shape of the male palps (cf. Figs <xref ref-type="fig" rid="F25">25A, B, D, E</xref> and <xref ref-type="fig" rid="F28">28A–D</xref>), and the configuration of the vulvae (cf. Figs <xref ref-type="fig" rid="F26">26B, C</xref>, <xref ref-type="fig" rid="F23">23E, F</xref>). It can be distinguished from males of <italic><tp:taxon-name><tp:taxon-name-part taxon-name-part-type="genus" reg="Mysmena">M.</tp:taxon-name-part><tp:taxon-name-part taxon-name-part-type="species" reg="furca">furca</tp:taxon-name-part></tp:taxon-name></italic> by lacking a serrated cymbial process (<abbrev xmlns:xlink="http://www.w3.org/1999/xlink" xlink:title="cymbial process" id="ABBRID0E4OCI" xlink:type="simple">CyP</abbrev>), present in <italic><tp:taxon-name><tp:taxon-name-part taxon-name-part-type="genus" reg="Mysmena">M.</tp:taxon-name-part><tp:taxon-name-part taxon-name-part-type="species" reg="furca">furca</tp:taxon-name-part></tp:taxon-name></italic> (Fig. <xref ref-type="fig" rid="F25">25C–E</xref> vs. Fig. <xref ref-type="fig" rid="F23">23A</xref>) and by a longer coiled embolus, shorter in <italic><tp:taxon-name><tp:taxon-name-part taxon-name-part-type="genus" reg="Mysmena">M.</tp:taxon-name-part><tp:taxon-name-part taxon-name-part-type="species" reg="furca">furca</tp:taxon-name-part></tp:taxon-name></italic> (Fig. <xref ref-type="fig" rid="F25">25A, B</xref> vs. Fig. <xref ref-type="fig" rid="F23">23C</xref>); from <italic><tp:taxon-name><tp:taxon-name-part taxon-name-part-type="genus" reg="Mysmena">M.</tp:taxon-name-part><tp:taxon-name-part taxon-name-part-type="species" reg="rostella">rostella</tp:taxon-name-part></tp:taxon-name></italic> by the shorter embolus and lacking a cymbial process, but longer embolus and having cymbial process in <italic><tp:taxon-name><tp:taxon-name-part taxon-name-part-type="genus" reg="Mysmena">M.</tp:taxon-name-part><tp:taxon-name-part taxon-name-part-type="species" reg="rostella">rostella</tp:taxon-name-part></tp:taxon-name></italic> (Fig. <xref ref-type="fig" rid="F25">25C, D</xref> vs. Fig. <xref ref-type="fig" rid="F28">28A, B</xref>). Females can be distinguished from <italic><tp:taxon-name><tp:taxon-name-part taxon-name-part-type="genus" reg="Mysmena">M.</tp:taxon-name-part><tp:taxon-name-part taxon-name-part-type="species" reg="furca">furca</tp:taxon-name-part></tp:taxon-name></italic> and <italic><tp:taxon-name><tp:taxon-name-part taxon-name-part-type="genus" reg="Mysmena">M.</tp:taxon-name-part><tp:taxon-name-part taxon-name-part-type="species" reg="rostella">rostella</tp:taxon-name-part></tp:taxon-name></italic> by the near globular spermathecae (Fig. <xref ref-type="fig" rid="F26">26C</xref>), ovoid in <italic><tp:taxon-name><tp:taxon-name-part taxon-name-part-type="genus" reg="Mysmena">M.</tp:taxon-name-part><tp:taxon-name-part taxon-name-part-type="species" reg="furca">furca</tp:taxon-name-part></tp:taxon-name></italic> (Fig. <xref ref-type="fig" rid="F23">23F</xref>) and reniform in <italic><tp:taxon-name><tp:taxon-name-part taxon-name-part-type="genus" reg="Mysmena">M.</tp:taxon-name-part><tp:taxon-name-part taxon-name-part-type="species" reg="rostella">rostella</tp:taxon-name-part></tp:taxon-name></italic> (Fig. <xref ref-type="fig" rid="F29">29C</xref>).</p><fig id="F24" position="float" orientation="portrait"><object-id xmlns:xlink="http://www.w3.org/1999/xlink" content-type="doi" xlink:type="simple">10.3897/zookeys.1124.85952.figure24</object-id><object-id xmlns:xlink="http://www.w3.org/1999/xlink" content-type="arpha" xlink:type="simple">49B75D18-83E4-5DCC-B5CA-4E3417985DEB</object-id><label>Figure 24.</label><caption><p><italic><tp:taxon-name><tp:taxon-name-part taxon-name-part-type="genus" reg="Mysmena">Mysmena</tp:taxon-name-part><tp:taxon-name-part taxon-name-part-type="species" reg="luosuo">luosuo</tp:taxon-name-part></tp:taxon-name></italic> sp. nov. <bold>A, B, D</bold> male habitus <bold>C</bold> male prosoma <bold>E–G</bold> female habitus <bold>A, F</bold> dorsal <bold>B, G</bold> ventral <bold>C</bold> anterolateral <bold>D, E</bold> lateral. Abbreviations: <abbrev xmlns:xlink="http://www.w3.org/1999/xlink" xlink:title="cheliceral spines on male" id="ABBRID0E5TCI" xlink:type="simple">CS</abbrev> = cheliceral spines on male; <abbrev xmlns:xlink="http://www.w3.org/1999/xlink" xlink:title="femoral spot" id="ABBRID0ECUCI" xlink:type="simple">FS</abbrev> = femoral spot; <abbrev xmlns:xlink="http://www.w3.org/1999/xlink" xlink:title="metatarsal clasping spine" id="ABBRID0EGUCI" xlink:type="simple">MC</abbrev> = Metatarsal clasping spine. Scale bars: 0.50 mm (<bold>A, B, D–G</bold>); 0.20 mm (<bold>C</bold>).</p></caption><graphic xmlns:xlink="http://www.w3.org/1999/xlink" xlink:href="zookeys-1124-059_article-85952__-g024.jpg" position="float" orientation="portrait" xlink:type="simple" id="oo_754716.jpg"><uri content-type="original_file" xlink:type="simple">https://binary.pensoft.net/fig/754716</uri></graphic></fig></tp:treatment-sec><tp:treatment-sec sec-type="description" id="SECID0ETUCI"><title>Description.</title><p><bold>Male. <italic>Measurements</italic></bold>: total length 0.57, Prosoma 0.21 long, 0.26 wide, 0.26 high. Abdomen 0.36 long, 0.37 wide, 0.40 high. Clypeus 0.06 high. Sternum 0.21 long, 0.20 wide. Length of legs: I 0.72 (0.21, 0.10, 0.18, 0.12, 0.11); II 0.68 (0.18, 0.10, 0.16, 0.10, 0.14); III 0.54 (0.12, 0.10, 0.12, 0.10, 0.10); IV 0.52 (0.14, 0.10, 0.12, 0.08, 0.08).</p><p><bold><italic>Somatic characters</italic></bold> (Fig. <xref ref-type="fig" rid="F24">24A–D</xref>). <bold><italic>Coloration</italic></bold>: prosoma orange, with two brown spots ventrally, ocular base black. Abdomen yellow, with multiple light-brown spots. Legs brown-yellow. <bold><italic>Prosoma</italic></bold>: carapace near pentagonal in dorsal. Cephalic area sharply elevated. Ocular region projecting, eight eyes in two rows. All eyes round, each eye surrounded by black ring. Three pairs of cheliceral spines. Labium nearly rectangular. Sternum scutiform, covered with sparse setae. <bold><italic>Legs</italic></bold>: leg I with a mating clasper on metatarsus, covered with setae and bristles. <bold><italic>Abdomen</italic></bold>: nearly round in dorsum, covered with pale short setae.</p><p><bold><italic>Palp</italic></bold> (Fig. <xref ref-type="fig" rid="F25">25A–E</xref>): orange, the tibia comparatively large, about half the volume of the bulb. Except for retrolateral region, a row of long setae almost encircled the distal brim of tibia (Fig. <xref ref-type="fig" rid="F25">25D, E</xref>). Cymbium nearly transparent, with a cymbial conductor, distal lobe and median keel on cymbium, the paracymbium comparatively small, with long setae (Fig. <xref ref-type="fig" rid="F25">25C–E</xref>). Bulb irregular, embedded in a translucent membranous tegulum. Spermatic ducts can be seen through tegulum. Embolus wide, coiled into “S”-shaped, tip extended to cymbial conductor (Fig. <xref ref-type="fig" rid="F25">25A–E</xref>).</p><fig id="F25" position="float" orientation="portrait"><object-id xmlns:xlink="http://www.w3.org/1999/xlink" content-type="doi" xlink:type="simple">10.3897/zookeys.1124.85952.figure25</object-id><object-id xmlns:xlink="http://www.w3.org/1999/xlink" content-type="arpha" xlink:type="simple">BD214F35-3B13-546D-A5EC-DE9E1128EC2C</object-id><label>Figure 25.</label><caption><p><italic><tp:taxon-name><tp:taxon-name-part taxon-name-part-type="genus" reg="Mysmena">Mysmena</tp:taxon-name-part><tp:taxon-name-part taxon-name-part-type="species" reg="luosuo">luosuo</tp:taxon-name-part></tp:taxon-name></italic> sp. nov. <bold>A</bold> bulbus <bold>B</bold> male palp <bold>C</bold> cymbium <bold>D, E</bold> male palp <bold>A, B</bold> apical <bold>C</bold> retroventral <bold>D</bold> prolateral <bold>E</bold> retrolateral. Abbreviations: <abbrev xmlns:xlink="http://www.w3.org/1999/xlink" xlink:title="cymbium" id="ABBRID0EOXCI" xlink:type="simple">Cy</abbrev> = cymbium; <abbrev xmlns:xlink="http://www.w3.org/1999/xlink" xlink:title="cymbial conductor" id="ABBRID0ESXCI" xlink:type="simple">CyC</abbrev> = cymbial conductor; <abbrev xmlns:xlink="http://www.w3.org/1999/xlink" xlink:title="cymbial fold" id="ABBRID0EWXCI" xlink:type="simple">CyF</abbrev> = cymbial fold; <abbrev xmlns:xlink="http://www.w3.org/1999/xlink" xlink:title="setae on cymbial fold" id="ABBRID0E1XCI" xlink:type="simple">CyFs</abbrev> = setae on cymbial fold; <abbrev xmlns:xlink="http://www.w3.org/1999/xlink" xlink:title="cymbial process" id="ABBRID0E5XCI" xlink:type="simple">CyP</abbrev> = cymbial process; <abbrev xmlns:xlink="http://www.w3.org/1999/xlink" xlink:title="distal lobe on cymbium" id="ABBRID0ECYCI" xlink:type="simple">DL</abbrev> = distal lobe on cymbium; E = embolus; <abbrev xmlns:xlink="http://www.w3.org/1999/xlink" xlink:title="paracymbium" id="ABBRID0EGYCI" xlink:type="simple">PC</abbrev> = paracymbium; <abbrev xmlns:xlink="http://www.w3.org/1999/xlink" xlink:title="median keel on cymbium" id="ABBRID0EKYCI" xlink:type="simple">MK</abbrev> = median keel on cymbium; <abbrev xmlns:xlink="http://www.w3.org/1999/xlink" xlink:title="spermatic duct" id="ABBRID0EOYCI" xlink:type="simple">SD</abbrev> = spermatic duct; <abbrev xmlns:xlink="http://www.w3.org/1999/xlink" xlink:title="tegulum" id="ABBRID0ESYCI" xlink:type="simple">Te</abbrev> = tegulum; <abbrev xmlns:xlink="http://www.w3.org/1999/xlink" xlink:title="palp tibia" id="ABBRID0EWYCI" xlink:type="simple">Ti</abbrev> = palpal tibia. Scale bars: 0.10 mm (<bold>A–C</bold>); 0.20 mm (<bold>D, E</bold>).</p></caption><graphic xmlns:xlink="http://www.w3.org/1999/xlink" xlink:href="zookeys-1124-059_article-85952__-g025.jpg" position="float" orientation="portrait" xlink:type="simple" id="oo_754717.jpg"><uri content-type="original_file" xlink:type="simple">https://binary.pensoft.net/fig/754717</uri></graphic></fig><p><bold>Female. <italic>Measurements</italic></bold>: total length 0.64 Prosoma 0.26 long, 0.23 wide, 0.26 high. Abdomen 0.38 long, 0.35 wide, 0.38 high. Clypeus 0.05 high. Sternum 0.22 long, 0.20 wide. Length of legs: I 0.71 (0.28, 0.10, 0.13, 0.10, 0.10); II 0.64 (0.19, 0.10, 0.15, 0.10, 0.10); III 0.51 (0.15, 0.08, 0.08, 0.10, 0.10); IV 0.65 (0.23, 0.08, 0.12, 0.12 0.10).</p><p><bold><italic>Somatic characters</italic></bold> (Fig. <xref ref-type="fig" rid="F24">24E–G</xref>). <bold><italic>Coloration</italic></bold>: prosoma brown dorsally, yellow ventrally with two brown strips, ocular base black. Abdomen brown dorsally, yellow ventrally with multiple arc brown strips and spots. Legs brown-yellow. <bold><italic>Prosoma</italic></bold>: carapace nearly pear-shaped. The eight eyes in two rows, <abbrev xmlns:xlink="http://www.w3.org/1999/xlink" xlink:title="anterior eye row" id="ABBRID0E1ZCI" xlink:type="simple">AER</abbrev> and <abbrev xmlns:xlink="http://www.w3.org/1999/xlink" xlink:title="posterior eye row" id="ABBRID0E5ZCI" xlink:type="simple">PER</abbrev> recurved in dorsal view. <abbrev xmlns:xlink="http://www.w3.org/1999/xlink" xlink:title="anterior lateral eyes" id="ABBRID0EC1CI" xlink:type="simple">ALE</abbrev> and <abbrev xmlns:xlink="http://www.w3.org/1999/xlink" xlink:title="posterior lateral eyes" id="ABBRID0EG1CI" xlink:type="simple">PLE</abbrev> contiguous. Chelicerae, endites as in male, labium rectangle, and sternum scutiform, covers with short setae. <bold><italic>Legs</italic></bold>: covered with setae and bristles. A sclerotized subdistal-ventral femoral spot present at surface of leg I and II. <bold><italic>Abdomen</italic></bold>: nearly round in dorsum, covered with short brown setae.</p><p><bold><italic>Epigyne</italic></bold> (Fig. <xref ref-type="fig" rid="F26">26A–C</xref>): The scape short, transparent (Fig. <xref ref-type="fig" rid="F26">26C</xref>). The spermathecae globular, situated at the middle of vulva. Fertilization ducts short, derived from dorsal of the spermathecae and coiled to anterior of spermathecae. Copulatory ducts sclerotized and wider, coiled around the spermathecae, the posterior part expanded to a globular, connected to the ventral of spermathecae. (Fig. <xref ref-type="fig" rid="F26">26B, C</xref>).</p><fig id="F26" position="float" orientation="portrait"><object-id xmlns:xlink="http://www.w3.org/1999/xlink" content-type="doi" xlink:type="simple">10.3897/zookeys.1124.85952.figure26</object-id><object-id xmlns:xlink="http://www.w3.org/1999/xlink" content-type="arpha" xlink:type="simple">0AE4C74E-51AC-57AC-9983-D7A7E9B84A6A</object-id><label>Figure 26.</label><caption><p><italic><tp:taxon-name><tp:taxon-name-part taxon-name-part-type="genus" reg="Mysmena">Mysmena</tp:taxon-name-part><tp:taxon-name-part taxon-name-part-type="species" reg="luosuo">luosuo</tp:taxon-name-part></tp:taxon-name></italic> sp. nov. <bold>A</bold> epigyne <bold>B–C</bold> vulva <bold>A, B</bold> ventral <bold>C</bold> dorsal. Abbreviations: <abbrev xmlns:xlink="http://www.w3.org/1999/xlink" xlink:title="copulatory duct" id="ABBRID0E52CI" xlink:type="simple">CD</abbrev> = copulatory duct; <abbrev xmlns:xlink="http://www.w3.org/1999/xlink" xlink:title="fertilization duct" id="ABBRID0EC3CI" xlink:type="simple">FD</abbrev> = fertilization duct; S = spermatheca; <abbrev xmlns:xlink="http://www.w3.org/1999/xlink" xlink:title="scape" id="ABBRID0EG3CI" xlink:type="simple">Sp</abbrev> = scape. Scale bars: 0.20 mm (<bold>A</bold>); 0.10 mm (<bold>B–C</bold>).</p></caption><graphic xmlns:xlink="http://www.w3.org/1999/xlink" xlink:href="zookeys-1124-059_article-85952__-g026.jpg" position="float" orientation="portrait" xlink:type="simple" id="oo_754718.jpg"><uri content-type="original_file" xlink:type="simple">https://binary.pensoft.net/fig/754718</uri></graphic></fig></tp:treatment-sec><tp:treatment-sec sec-type="distribution" id="SECID0ET3CI"><title>Distribution.</title><p>Southwestern China (Yunnan).</p></tp:treatment-sec><tp:treatment-sec sec-type="remarks" id="SECID0EY3CI"><title>Remarks.</title><p>The diagnostic features of <italic><tp:taxon-name><tp:taxon-name-part taxon-name-part-type="genus" reg="Mysmena">Mysmena</tp:taxon-name-part><tp:taxon-name-part taxon-name-part-type="species" reg="luosuo">luosuo</tp:taxon-name-part></tp:taxon-name></italic> sp. nov. are also largely broad <tp:taxon-name><tp:taxon-name-part taxon-name-part-type="subfamily">Mysmeninae</tp:taxon-name-part></tp:taxon-name> (<xref ref-type="bibr" rid="B19">Lopardo and Hormiga 2015</xref>), but shape of the male palps and the configuration of the vulvae are similar to other species of the same genus (cf. <italic><tp:taxon-name><tp:taxon-name-part taxon-name-part-type="genus" reg="Mysmena">M.</tp:taxon-name-part><tp:taxon-name-part taxon-name-part-type="species" reg="furca">furca</tp:taxon-name-part></tp:taxon-name></italic> and <italic><tp:taxon-name><tp:taxon-name-part taxon-name-part-type="genus" reg="Mysmena">M.</tp:taxon-name-part><tp:taxon-name-part taxon-name-part-type="species" reg="rostella">rostella</tp:taxon-name-part></tp:taxon-name></italic>), without share features of other genera. Therefore, we propose it as a new species.</p></tp:treatment-sec><tp:treatment-sec><!--Section generated to contain objects referenced in tp:taxon-treatment.--><fig id="F22" position="float" orientation="portrait"><object-id xmlns:xlink="http://www.w3.org/1999/xlink" content-type="doi" xlink:type="simple">10.3897/zookeys.1124.85952.figure22</object-id><object-id xmlns:xlink="http://www.w3.org/1999/xlink" content-type="arpha" xlink:type="simple">F90F3EB0-5F9D-53FD-83E2-82A21F5ED2FF</object-id><label>Figure 22.</label><caption><p><italic><tp:taxon-name><tp:taxon-name-part taxon-name-part-type="genus" reg="Mysmena">Mysmena</tp:taxon-name-part><tp:taxon-name-part taxon-name-part-type="species" reg="furca">furca</tp:taxon-name-part></tp:taxon-name></italic><bold>A, B, D</bold> male habitus <bold>C</bold> male prosoma <bold>E–G</bold> female habitus <bold>A, F</bold> dorsal <bold>B, G</bold> ventral <bold>C</bold> anterolateral <bold>D, E</bold> lateral. Abbreviations: <abbrev xmlns:xlink="http://www.w3.org/1999/xlink" xlink:title="cheliceral spines on male" id="ABBRID0EUBCI" xlink:type="simple">CS</abbrev> = cheliceral spines on male; <abbrev xmlns:xlink="http://www.w3.org/1999/xlink" xlink:title="femoral spot" id="ABBRID0EYBCI" xlink:type="simple">FS</abbrev> = femoral spot; <abbrev xmlns:xlink="http://www.w3.org/1999/xlink" xlink:title="metatarsal clasping spine" id="ABBRID0E3BCI" xlink:type="simple">MC</abbrev> = Metatarsal clasping spine. Scale bars: 0.50 mm (<bold>A, B, D–G</bold>); 0.20 mm (<bold>C</bold>).</p></caption><graphic xmlns:xlink="http://www.w3.org/1999/xlink" xlink:href="zookeys-1124-059_article-85952__-g022.jpg" position="float" orientation="portrait" xlink:type="simple" id="oo_754714.jpg"><uri content-type="original_file" xlink:type="simple">https://binary.pensoft.net/fig/754714</uri></graphic></fig><fig id="F27" position="float" orientation="portrait"><object-id xmlns:xlink="http://www.w3.org/1999/xlink" content-type="doi" xlink:type="simple">10.3897/zookeys.1124.85952.figure27</object-id><object-id xmlns:xlink="http://www.w3.org/1999/xlink" content-type="arpha" xlink:type="simple">56061B1E-B9FB-548E-B8E6-59A7CB41D2FF</object-id><label>Figure 27.</label><caption><p><italic><tp:taxon-name><tp:taxon-name-part taxon-name-part-type="genus" reg="Mysmena">Mysmena</tp:taxon-name-part><tp:taxon-name-part taxon-name-part-type="species" reg="rostella">rostella</tp:taxon-name-part></tp:taxon-name></italic><bold>A, B, D</bold> male habitus <bold>C</bold> male prosoma <bold>E–G</bold> female habitus <bold>A, F</bold> dorsal <bold>B, G</bold> ventral <bold>C</bold> anterolateral <bold>D, E</bold> lateral. Abbreviations: <abbrev xmlns:xlink="http://www.w3.org/1999/xlink" xlink:title="cheliceral spines on male" id="ABBRID0EQGDI" xlink:type="simple">CS</abbrev> = cheliceral spines on male; <abbrev xmlns:xlink="http://www.w3.org/1999/xlink" xlink:title="femoral spot" id="ABBRID0EUGDI" xlink:type="simple">FS</abbrev> = femoral spot; <abbrev xmlns:xlink="http://www.w3.org/1999/xlink" xlink:title="metatarsal clasping spine" id="ABBRID0EYGDI" xlink:type="simple">MC</abbrev> = Metatarsal clasping spine. Scale bars: 0.50 mm (<bold>A, B, D–G</bold>); 0.20 mm (<bold>C</bold>).</p></caption><graphic xmlns:xlink="http://www.w3.org/1999/xlink" xlink:href="zookeys-1124-059_article-85952__-g027.jpg" position="float" orientation="portrait" xlink:type="simple" id="oo_754719.jpg"><uri content-type="original_file" xlink:type="simple">https://binary.pensoft.net/fig/754719</uri></graphic></fig><fig id="F28" position="float" orientation="portrait"><object-id xmlns:xlink="http://www.w3.org/1999/xlink" content-type="doi" xlink:type="simple">10.3897/zookeys.1124.85952.figure28</object-id><object-id xmlns:xlink="http://www.w3.org/1999/xlink" content-type="arpha" xlink:type="simple">D1CE2C7B-D903-5356-9457-7264A87DB6B7</object-id><label>Figure 28.</label><caption><p><italic><tp:taxon-name><tp:taxon-name-part taxon-name-part-type="genus" reg="Mysmena">Mysmena</tp:taxon-name-part><tp:taxon-name-part taxon-name-part-type="species" reg="rostella">rostella</tp:taxon-name-part></tp:taxon-name></italic><bold>A–D</bold> male palp <bold>A</bold> dorsal <bold>B</bold> ventral <bold>C</bold> prolateral <bold>D</bold> retrolateral. Abbreviations: <abbrev xmlns:xlink="http://www.w3.org/1999/xlink" xlink:title="apical apophysis on tegulum" id="ABBRID0ENJDI" xlink:type="simple">AA</abbrev> = apical apophysis on tegulum; <abbrev xmlns:xlink="http://www.w3.org/1999/xlink" xlink:title="cymbium" id="ABBRID0ERJDI" xlink:type="simple">Cy</abbrev> = cymbium; <abbrev xmlns:xlink="http://www.w3.org/1999/xlink" xlink:title="cymbial conductor" id="ABBRID0EVJDI" xlink:type="simple">CyC</abbrev> = cymbial conductor; <abbrev xmlns:xlink="http://www.w3.org/1999/xlink" xlink:title="cymbial process" id="ABBRID0EZJDI" xlink:type="simple">CyP</abbrev> = cymbial process; <abbrev xmlns:xlink="http://www.w3.org/1999/xlink" xlink:title="distal keel on cymbium" id="ABBRID0E4JDI" xlink:type="simple">DK</abbrev> = distal keel on cymbium; E = embolus; <abbrev xmlns:xlink="http://www.w3.org/1999/xlink" xlink:title="spermatic duct" id="ABBRID0EBKDI" xlink:type="simple">SD</abbrev> = spermatic duct; <abbrev xmlns:xlink="http://www.w3.org/1999/xlink" xlink:title="tegulum" id="ABBRID0EFKDI" xlink:type="simple">Te</abbrev> = tegulum; <abbrev xmlns:xlink="http://www.w3.org/1999/xlink" xlink:title="palp tibia" id="ABBRID0EJKDI" xlink:type="simple">Ti</abbrev> = palpal tibia. Scale bars: 0.10 mm (<bold>A, B</bold>); 0.20 mm (<bold>C, D</bold>).</p></caption><graphic xmlns:xlink="http://www.w3.org/1999/xlink" xlink:href="zookeys-1124-059_article-85952__-g028.jpg" position="float" orientation="portrait" xlink:type="simple" id="oo_754720.jpg"><uri content-type="original_file" xlink:type="simple">https://binary.pensoft.net/fig/754720</uri></graphic></fig><fig id="F23" position="float" orientation="portrait"><object-id xmlns:xlink="http://www.w3.org/1999/xlink" content-type="doi" xlink:type="simple">10.3897/zookeys.1124.85952.figure23</object-id><object-id xmlns:xlink="http://www.w3.org/1999/xlink" content-type="arpha" xlink:type="simple">7242FA9C-1809-5A92-BDE5-0D0BB7120571</object-id><label>Figure 23.</label><caption><p><italic><tp:taxon-name><tp:taxon-name-part taxon-name-part-type="genus" reg="Mysmena">Mysmena</tp:taxon-name-part><tp:taxon-name-part taxon-name-part-type="species" reg="furca">furca</tp:taxon-name-part></tp:taxon-name></italic><bold>A–C</bold> male palp <bold>D</bold> epigyne <bold>E, F</bold> vulva. <bold>A</bold> prolateral <bold>B, D, E</bold> ventral <bold>C</bold> retrolateral <bold>F</bold> dorsal. Abbreviations: <abbrev xmlns:xlink="http://www.w3.org/1999/xlink" xlink:title="apical apophysis on tegulum" id="ABBRID0ERECI" xlink:type="simple">AA</abbrev> = apical apophysis on tegulum; <abbrev xmlns:xlink="http://www.w3.org/1999/xlink" xlink:title="copulatory duct" id="ABBRID0EVECI" xlink:type="simple">CD</abbrev> = copulatory duct; <abbrev xmlns:xlink="http://www.w3.org/1999/xlink" xlink:title="cymbium" id="ABBRID0EZECI" xlink:type="simple">Cy</abbrev> = cymbium; <abbrev xmlns:xlink="http://www.w3.org/1999/xlink" xlink:title="cymbial conductor" id="ABBRID0E4ECI" xlink:type="simple">CyC</abbrev> = cymbial conductor; <abbrev xmlns:xlink="http://www.w3.org/1999/xlink" xlink:title="cymbial fold" id="ABBRID0EBFCI" xlink:type="simple">CyF</abbrev> = cymbial fold; <abbrev xmlns:xlink="http://www.w3.org/1999/xlink" xlink:title="setae on cymbial fold" id="ABBRID0EFFCI" xlink:type="simple">CyFs</abbrev> = setae on cymbial fold; <abbrev xmlns:xlink="http://www.w3.org/1999/xlink" xlink:title="cymbial process" id="ABBRID0EJFCI" xlink:type="simple">CyP</abbrev> = cymbial process; <abbrev xmlns:xlink="http://www.w3.org/1999/xlink" xlink:title="cymbial serrula" id="ABBRID0ENFCI" xlink:type="simple">CyS</abbrev> = cymbial serrula; E = embolus; <abbrev xmlns:xlink="http://www.w3.org/1999/xlink" xlink:title="fertilization duct" id="ABBRID0ERFCI" xlink:type="simple">FD</abbrev> = fertilization duct; <abbrev xmlns:xlink="http://www.w3.org/1999/xlink" xlink:title="median keel on cymbium" id="ABBRID0EVFCI" xlink:type="simple">MK</abbrev> = median keel on cymbium; S = spermatheca; <abbrev xmlns:xlink="http://www.w3.org/1999/xlink" xlink:title="spermatic duct" id="ABBRID0EZFCI" xlink:type="simple">SD</abbrev> = spermatic duct; <abbrev xmlns:xlink="http://www.w3.org/1999/xlink" xlink:title="scape" id="ABBRID0E4FCI" xlink:type="simple">Sp</abbrev> = scape; <abbrev xmlns:xlink="http://www.w3.org/1999/xlink" xlink:title="tegulum" id="ABBRID0EBGCI" xlink:type="simple">Te</abbrev> = tegulum; <abbrev xmlns:xlink="http://www.w3.org/1999/xlink" xlink:title="palp tibia" id="ABBRID0EFGCI" xlink:type="simple">Ti</abbrev> = palpal tibia. Scale bars: 0.10 mm.</p></caption><graphic xmlns:xlink="http://www.w3.org/1999/xlink" xlink:href="zookeys-1124-059_article-85952__-g023.jpg" position="float" orientation="portrait" xlink:type="simple" id="oo_754715.jpg"><uri content-type="original_file" xlink:type="simple">https://binary.pensoft.net/fig/754715</uri></graphic></fig><fig id="F29" position="float" orientation="portrait"><object-id xmlns:xlink="http://www.w3.org/1999/xlink" content-type="doi" xlink:type="simple">10.3897/zookeys.1124.85952.figure29</object-id><object-id xmlns:xlink="http://www.w3.org/1999/xlink" content-type="arpha" xlink:type="simple">E40F06FF-9283-574F-A67B-495716898CAB</object-id><label>Figure 29.</label><caption><p><italic><tp:taxon-name><tp:taxon-name-part taxon-name-part-type="genus" reg="Mysmena">Mysmena</tp:taxon-name-part><tp:taxon-name-part taxon-name-part-type="species" reg="rostella">rostella</tp:taxon-name-part></tp:taxon-name></italic><bold>A</bold> epigyne <bold>B–C</bold> vulva <bold>A, B</bold> ventral <bold>C</bold> dorsal. Abbreviations: <abbrev xmlns:xlink="http://www.w3.org/1999/xlink" xlink:title="copulatory duct" id="ABBRID0ENNDI" xlink:type="simple">CD</abbrev> = copulatory duct; <abbrev xmlns:xlink="http://www.w3.org/1999/xlink" xlink:title="fertilization duct" id="ABBRID0ERNDI" xlink:type="simple">FD</abbrev> = fertilization duct; S = spermatheca; <abbrev xmlns:xlink="http://www.w3.org/1999/xlink" xlink:title="scape" id="ABBRID0EVNDI" xlink:type="simple">Sp</abbrev> = scape. Scale bars: 0.10 mm (<bold>A–C</bold>).</p></caption><graphic xmlns:xlink="http://www.w3.org/1999/xlink" xlink:href="zookeys-1124-059_article-85952__-g029.jpg" position="float" orientation="portrait" xlink:type="simple" id="oo_754721.jpg"><uri content-type="original_file" xlink:type="simple">https://binary.pensoft.net/fig/754721</uri></graphic></fig></tp:treatment-sec><ref-list><ref id="B19"><mixed-citation xmlns:xlink="http://www.w3.org/1999/xlink" xlink:type="simple"><person-group><name name-style="western"><surname>Lopardo</surname><given-names>L</given-names></name><name name-style="western"><surname>Hormiga</surname><given-names>G</given-names></name></person-group> (<year>2015</year>) <article-title>Out of the twilight zone: Phylogeny and evolutionary morphology of the orb-weaving spider family <tp:taxon-name><tp:taxon-name-part taxon-name-part-type="family">Mysmenidae</tp:taxon-name-part></tp:taxon-name>, with a focus on spinneret spigot morphology in symphytognathoids (<tp:taxon-name><tp:taxon-name-part taxon-name-part-type="order">Araneae</tp:taxon-name-part></tp:taxon-name>, <tp:taxon-name><tp:taxon-name-part taxon-name-part-type="superfamily">Araneoidea</tp:taxon-name-part></tp:taxon-name>).</article-title><source>Zoological Journal of the Linnean Society</source><volume>173</volume>(<issue>3</issue>): <fpage>527</fpage>–<lpage>786</lpage>. <ext-link xlink:type="simple" ext-link-type="doi" xlink:href="10.1111/zoj.12199">https://doi.org/10.1111/zoj.12199</ext-link></mixed-citation></ref></ref-list></tp:taxon-treatment>
