# Supplementary material for: ﻿Taxonomic study on Mysmenidae spiders (Mysmenidae, Araneae) from Xishuangbanna of Yunnan, China
Source: Zookeys. 2022 Oct 10;1124:59–108. doi: 10.3897/zookeys.1124.85952 (PMC9836578; doi:10.3897/zookeys.1124.85952)
Supplement: XML Treatment for Mysmena rostella [file zookeys.1124.85952-treatment13.xml]

<!DOCTYPE tp:taxon-treatment
  PUBLIC "-//TaxonX//DTD Taxonomic Treatment Publishing DTD v0 20100105//EN" "tax-treatment-NSO.dtd">
<tp:taxon-treatment xmlns:tp="http://www.plazi.org/taxpub"><tp:treatment-meta><kwd-group><label>Taxon classification</label><kwd>
                <named-content content-type="kingdom">Animalia</named-content>
              </kwd><kwd>
                <named-content content-type="order">Araneae</named-content>
              </kwd><kwd>
                <named-content content-type="family">Mysmenidae</named-content>
              </kwd></kwd-group><mixed-citation publication-type="journal"><person-group><name><surname>Zhang</surname><given-names>Qiuqiu</given-names></name><name><surname>Li</surname><given-names>Shuqiang</given-names></name><name><surname>Lin</surname><given-names>Yucheng</given-names></name></person-group><article-title>﻿Taxonomic study on <tp:taxon-name><tp:taxon-name-part taxon-name-part-type="family">Mysmenidae</tp:taxon-name-part></tp:taxon-name> spiders (<tp:taxon-name><tp:taxon-name-part taxon-name-part-type="family">Mysmenidae</tp:taxon-name-part></tp:taxon-name>, <tp:taxon-name><tp:taxon-name-part taxon-name-part-type="order">Araneae</tp:taxon-name-part></tp:taxon-name>) from Xishuangbanna of Yunnan, China</article-title><source>Zookeys</source><day>10</day><month>10</month><year>2022</year><volume>1124</volume><fpage>59</fpage><lpage>108</lpage><pub-id pub-id-type="doi">10.3897/zookeys.1124.85952</pub-id></mixed-citation></tp:treatment-meta><tp:nomenclature><label>﻿</label><tp:taxon-name>
              <object-id xmlns:xlink="http://www.w3.org/1999/xlink" content-type="arpha" xlink:type="simple">3A9F5D00-6284-5B50-BCA0-29E1C49E377C</object-id>
              <tp:taxon-name-part taxon-name-part-type="genus" reg="Mysmena">Mysmena</tp:taxon-name-part>
              <tp:taxon-name-part taxon-name-part-type="species" reg="rostella">rostella</tp:taxon-name-part>
            </tp:taxon-name><tp:taxon-authority>Lin &amp; Li, 2008</tp:taxon-authority><xref ref-type="fig" rid="F27">Figs 27</xref><xref ref-type="fig" rid="F28">, 28</xref><xref ref-type="fig" rid="F29">, 29</xref><tp:nomenclature-citation-list><tp:nomenclature-citation><tp:taxon-name>
                  <tp:taxon-name-part taxon-name-part-type="genus" reg="Mysmena">Mysmena</tp:taxon-name-part>
                  <tp:taxon-name-part taxon-name-part-type="species" reg="rostella">rostella</tp:taxon-name-part>
                </tp:taxon-name><comment>Lin &amp; Li, 2008: 492, fig. 5A–I (♂).</comment></tp:nomenclature-citation></tp:nomenclature-citation-list></tp:nomenclature><tp:treatment-sec sec-type="type material" id="SECID0EGADI"><title>Type material.</title><p><bold><italic>Holotype</italic></bold> ♂ (<named-content xmlns:xlink="http://www.w3.org/1999/xlink" content-type="dwc:institutional_code" xlink:title="Institute of Zoology, Chinese Academy of Sciences" xlink:href="http://grbio.org/institution/institute-zoology-chinese-academy-sciences" xlink:type="simple">IZCAS</named-content>), China: Yunnan, Mengla, <abbrev xmlns:xlink="http://www.w3.org/1999/xlink" xlink:title="Xishuangbanna Tropical Botanical Garden" id="ABBRID0EVADI" xlink:type="simple">XTBG</abbrev>, secondary tropical montane evergreen broad-leaved forest (<named-content xmlns:xlink="http://www.w3.org/1999/xlink" content-type="dwc:verbatimCoordinates" xlink:type="simple"><named-content content-type="geo-json" specific-use="{&#34;type&#34;:&#34;Point&#34;,&#34;coordinates&#34;:[101.200000,21.963000]}" id="NCID0E3ADI" xlink:type="simple">21.963°N, 101.200°E</named-content></named-content>; 895±10 m), by searching, 6.VIII.2007, G. Zheng leg. Examined.</p></tp:treatment-sec><tp:treatment-sec sec-type="material" id="SECID0EBBDI"><title>Other material examined.</title><p>6♂ 6♀ (<named-content xmlns:xlink="http://www.w3.org/1999/xlink" content-type="dwc:institutional_code" xlink:title="Institute of Zoology, Chinese Academy of Sciences" xlink:href="http://grbio.org/institution/institute-zoology-chinese-academy-sciences" xlink:type="simple">IZCAS</named-content>), China: Yunnan, Mengla, Menglun Nature Reserve, secondary tropical montane evergreen broad-leaved forest (<named-content xmlns:xlink="http://www.w3.org/1999/xlink" content-type="dwc:verbatimCoordinates" xlink:type="simple"><named-content content-type="geo-json" specific-use="{&#34;type&#34;:&#34;Point&#34;,&#34;coordinates&#34;:[101.191000,21.913000]}" id="NCID0EOBDI" xlink:type="simple">21.913°N, 101.191°E</named-content></named-content>; 880±15 m), by pitfall trapping, 16–31.V.2007, G. Zheng leg.; 2♂ 3♀ (<named-content xmlns:xlink="http://www.w3.org/1999/xlink" content-type="dwc:institutional_code" xlink:title="Natural History Museum of Sichuan University" xlink:href="http://grbio.org/institution/natural-history-museum" xlink:type="simple">NHMSU</named-content>), China: same site as for preceding (<named-content xmlns:xlink="http://www.w3.org/1999/xlink" content-type="dwc:verbatimCoordinates" xlink:type="simple"><named-content content-type="geo-json" specific-use="{&#34;type&#34;:&#34;Point&#34;,&#34;coordinates&#34;:[101.211000,21.914000]}" id="NCID0E1BDI" xlink:type="simple">21.914°N, 101.211°E</named-content></named-content>; 876±15 m), by pitfall trapping, 1–15.IV.2007, G. Zheng leg.</p></tp:treatment-sec><tp:treatment-sec sec-type="diagnosis" id="SECID0E6BDI"><title>Diagnosis.</title><p><italic><tp:taxon-name><tp:taxon-name-part taxon-name-part-type="genus" reg="Mysmena">Mysmena</tp:taxon-name-part><tp:taxon-name-part taxon-name-part-type="species" reg="rostella">rostella</tp:taxon-name-part></tp:taxon-name></italic> is similar to <italic><tp:taxon-name><tp:taxon-name-part taxon-name-part-type="genus" reg="Mysmena">M.</tp:taxon-name-part><tp:taxon-name-part taxon-name-part-type="species" reg="luosuo">luosuo</tp:taxon-name-part></tp:taxon-name></italic> sp. nov. in the shape of male palp and the configuration of vulva (cf. Figs <xref ref-type="fig" rid="F28">28C, D</xref>, <xref ref-type="fig" rid="F29">29B, C</xref> and Figs <xref ref-type="fig" rid="F25">25D, E</xref>, <xref ref-type="fig" rid="F26">26B, C</xref>), but males can be distinguished by having five pairs of modified spines on the chelicerae, three pairs in <italic><tp:taxon-name><tp:taxon-name-part taxon-name-part-type="genus" reg="Mysmena">M.</tp:taxon-name-part><tp:taxon-name-part taxon-name-part-type="species" reg="luosuo">luosuo</tp:taxon-name-part></tp:taxon-name></italic> (Fig. <xref ref-type="fig" rid="F27">27C</xref> vs. Fig. <xref ref-type="fig" rid="F24">24C</xref>), and by longer embolus extending prolaterally, shorter embolus coils only at the top of bulbus in <italic><tp:taxon-name><tp:taxon-name-part taxon-name-part-type="genus" reg="Mysmena">M.</tp:taxon-name-part><tp:taxon-name-part taxon-name-part-type="species" reg="luosuo">luosuo</tp:taxon-name-part></tp:taxon-name></italic> (Fig. <xref ref-type="fig" rid="F28">28A, C</xref> vs. Fig. <xref ref-type="fig" rid="F25">25A, B, D</xref>). Females distinguished from <italic><tp:taxon-name><tp:taxon-name-part taxon-name-part-type="genus" reg="Mysmena">M.</tp:taxon-name-part><tp:taxon-name-part taxon-name-part-type="species" reg="luosuo">luosuo</tp:taxon-name-part></tp:taxon-name></italic> by the reniform spermathecae, but near globular in <italic><tp:taxon-name><tp:taxon-name-part taxon-name-part-type="genus" reg="Mysmena">M.</tp:taxon-name-part><tp:taxon-name-part taxon-name-part-type="species" reg="luosuo">luosuo</tp:taxon-name-part></tp:taxon-name></italic> (Fig. <xref ref-type="fig" rid="F29">29C</xref> vs. Fig. <xref ref-type="fig" rid="F26">26C</xref>).</p><fig id="F27" position="float" orientation="portrait"><object-id xmlns:xlink="http://www.w3.org/1999/xlink" content-type="doi" xlink:type="simple">10.3897/zookeys.1124.85952.figure27</object-id><object-id xmlns:xlink="http://www.w3.org/1999/xlink" content-type="arpha" xlink:type="simple">56061B1E-B9FB-548E-B8E6-59A7CB41D2FF</object-id><label>Figure 27.</label><caption><p><italic><tp:taxon-name><tp:taxon-name-part taxon-name-part-type="genus" reg="Mysmena">Mysmena</tp:taxon-name-part><tp:taxon-name-part taxon-name-part-type="species" reg="rostella">rostella</tp:taxon-name-part></tp:taxon-name></italic><bold>A, B, D</bold> male habitus <bold>C</bold> male prosoma <bold>E–G</bold> female habitus <bold>A, F</bold> dorsal <bold>B, G</bold> ventral <bold>C</bold> anterolateral <bold>D, E</bold> lateral. Abbreviations: <abbrev xmlns:xlink="http://www.w3.org/1999/xlink" xlink:title="cheliceral spines on male" id="ABBRID0EQGDI" xlink:type="simple">CS</abbrev> = cheliceral spines on male; <abbrev xmlns:xlink="http://www.w3.org/1999/xlink" xlink:title="femoral spot" id="ABBRID0EUGDI" xlink:type="simple">FS</abbrev> = femoral spot; <abbrev xmlns:xlink="http://www.w3.org/1999/xlink" xlink:title="metatarsal clasping spine" id="ABBRID0EYGDI" xlink:type="simple">MC</abbrev> = Metatarsal clasping spine. Scale bars: 0.50 mm (<bold>A, B, D–G</bold>); 0.20 mm (<bold>C</bold>).</p></caption><graphic xmlns:xlink="http://www.w3.org/1999/xlink" xlink:href="zookeys-1124-059_article-85952__-g027.jpg" position="float" orientation="portrait" xlink:type="simple" id="oo_754719.jpg"><uri content-type="original_file" xlink:type="simple">https://binary.pensoft.net/fig/754719</uri></graphic></fig></tp:treatment-sec><tp:treatment-sec sec-type="description" id="SECID0EFHDI"><title>Description.</title><p><bold>Male.</bold> See Fig. <xref ref-type="fig" rid="F27">27A–D</xref> and <xref ref-type="bibr" rid="B14">Lin and Li (2008)</xref>: 492, 495.</p><p><bold><italic>Palp</italic></bold> (Fig. <xref ref-type="fig" rid="F28">28A–D</xref>): orange, comparatively large. Except for retrolateral region, a row of long setae almost encircled the distal brim of tibia (Fig. <xref ref-type="fig" rid="F28">28A–D</xref>). Cymbium nearly transparent, tip specialized as cymbial conductor, a distal keel on outer wall of cymbium conductor, the cymbial process tip shape, parallel to the cymbial conductor (Fig. <xref ref-type="fig" rid="F28">28A–D</xref>). Paracymbium big, with long setae (Fig. <xref ref-type="fig" rid="F28">28B</xref>). Bulb ball shape, embedded in a translucent membranous tegulum. Tegulum with apical apophysis. Embolus long and winding, the tip interacts with cymbial conductor. Spermatic ducts can be seen through tegulum (Fig. <xref ref-type="fig" rid="F28">28D</xref>).</p><fig id="F28" position="float" orientation="portrait"><object-id xmlns:xlink="http://www.w3.org/1999/xlink" content-type="doi" xlink:type="simple">10.3897/zookeys.1124.85952.figure28</object-id><object-id xmlns:xlink="http://www.w3.org/1999/xlink" content-type="arpha" xlink:type="simple">D1CE2C7B-D903-5356-9457-7264A87DB6B7</object-id><label>Figure 28.</label><caption><p><italic><tp:taxon-name><tp:taxon-name-part taxon-name-part-type="genus" reg="Mysmena">Mysmena</tp:taxon-name-part><tp:taxon-name-part taxon-name-part-type="species" reg="rostella">rostella</tp:taxon-name-part></tp:taxon-name></italic><bold>A–D</bold> male palp <bold>A</bold> dorsal <bold>B</bold> ventral <bold>C</bold> prolateral <bold>D</bold> retrolateral. Abbreviations: <abbrev xmlns:xlink="http://www.w3.org/1999/xlink" xlink:title="apical apophysis on tegulum" id="ABBRID0ENJDI" xlink:type="simple">AA</abbrev> = apical apophysis on tegulum; <abbrev xmlns:xlink="http://www.w3.org/1999/xlink" xlink:title="cymbium" id="ABBRID0ERJDI" xlink:type="simple">Cy</abbrev> = cymbium; <abbrev xmlns:xlink="http://www.w3.org/1999/xlink" xlink:title="cymbial conductor" id="ABBRID0EVJDI" xlink:type="simple">CyC</abbrev> = cymbial conductor; <abbrev xmlns:xlink="http://www.w3.org/1999/xlink" xlink:title="cymbial process" id="ABBRID0EZJDI" xlink:type="simple">CyP</abbrev> = cymbial process; <abbrev xmlns:xlink="http://www.w3.org/1999/xlink" xlink:title="distal keel on cymbium" id="ABBRID0E4JDI" xlink:type="simple">DK</abbrev> = distal keel on cymbium; E = embolus; <abbrev xmlns:xlink="http://www.w3.org/1999/xlink" xlink:title="spermatic duct" id="ABBRID0EBKDI" xlink:type="simple">SD</abbrev> = spermatic duct; <abbrev xmlns:xlink="http://www.w3.org/1999/xlink" xlink:title="tegulum" id="ABBRID0EFKDI" xlink:type="simple">Te</abbrev> = tegulum; <abbrev xmlns:xlink="http://www.w3.org/1999/xlink" xlink:title="palp tibia" id="ABBRID0EJKDI" xlink:type="simple">Ti</abbrev> = palpal tibia. Scale bars: 0.10 mm (<bold>A, B</bold>); 0.20 mm (<bold>C, D</bold>).</p></caption><graphic xmlns:xlink="http://www.w3.org/1999/xlink" xlink:href="zookeys-1124-059_article-85952__-g028.jpg" position="float" orientation="portrait" xlink:type="simple" id="oo_754720.jpg"><uri content-type="original_file" xlink:type="simple">https://binary.pensoft.net/fig/754720</uri></graphic></fig></tp:treatment-sec><tp:treatment-sec sec-type="New morphological data" id="SECID0EWKDI"><title>New morphological data.</title><p><bold>Female. <italic>Measurements</italic></bold>: total length 0.57 Prosoma 0.18 long, 0.21 wide, 0.18 high. Abdomen 0.39 long, 0.38 wide, 0.36 high. Clypeus 0.05 high. Sternum 0.16 long, 0.14 wide. Length of legs: I 0.61 (0.17, 0.07, 0.15, 0.12, 0.10); II 0.52 (0.18, 0.08, 0.12, 0.08, 0.06); III 0.52 (0.16, 0.08, 0.12, 0.07, 0.09); IV 0.50 (0.14, 0.08, 0.12, 0.10 0.06).</p><p><bold><italic>Somatic characters</italic></bold> (Fig. <xref ref-type="fig" rid="F27">27E–G</xref>). <bold><italic>Coloration</italic></bold>: prosoma brown-yellow, endites brown, labium white, sternum brown with four yellow spots, ocular base black. Abdomen yellow dorsally, brown ventrally, with white and yellow spots. Legs brown-yellow. <bold><italic>Prosoma</italic></bold>: carapace nearly pear-shaped. The eight eyes in two rows, <abbrev xmlns:xlink="http://www.w3.org/1999/xlink" xlink:title="anterior eye row" id="ABBRID0ERLDI" xlink:type="simple">AER</abbrev> and <abbrev xmlns:xlink="http://www.w3.org/1999/xlink" xlink:title="posterior eye row" id="ABBRID0EVLDI" xlink:type="simple">PER</abbrev> straight in dorsal view. Chelicerae, endites and labium rectangle, and sternum scutiform, covered with short setae. <bold><italic>Legs</italic></bold>: number of setae and bristles same as in male, a sclerotized subdistal-ventral femoral spot present at surface of leg I and II. <bold><italic>Abdomen</italic></bold>: as in male.</p><p><bold><italic>Epigyne</italic></bold> (Fig. <xref ref-type="fig" rid="F29">29A–C</xref>): the scape short and thick, and the surface with fine folds (Fig. <xref ref-type="fig" rid="F29">29B</xref>). Spermathecae small, nearly semicircle. Fertilization ducts short, derived from lateral of spermathecae, twisted anteriorly and then extended to the anterior of spermathecae. Copulatory ducts slightly sclerotized, coiled around the spermathecae, hooklike symmetrically, connected to the ventral of spermathecae (Fig. <xref ref-type="fig" rid="F29">29B, C</xref>).</p><fig id="F29" position="float" orientation="portrait"><object-id xmlns:xlink="http://www.w3.org/1999/xlink" content-type="doi" xlink:type="simple">10.3897/zookeys.1124.85952.figure29</object-id><object-id xmlns:xlink="http://www.w3.org/1999/xlink" content-type="arpha" xlink:type="simple">E40F06FF-9283-574F-A67B-495716898CAB</object-id><label>Figure 29.</label><caption><p><italic><tp:taxon-name><tp:taxon-name-part taxon-name-part-type="genus" reg="Mysmena">Mysmena</tp:taxon-name-part><tp:taxon-name-part taxon-name-part-type="species" reg="rostella">rostella</tp:taxon-name-part></tp:taxon-name></italic><bold>A</bold> epigyne <bold>B–C</bold> vulva <bold>A, B</bold> ventral <bold>C</bold> dorsal. Abbreviations: <abbrev xmlns:xlink="http://www.w3.org/1999/xlink" xlink:title="copulatory duct" id="ABBRID0ENNDI" xlink:type="simple">CD</abbrev> = copulatory duct; <abbrev xmlns:xlink="http://www.w3.org/1999/xlink" xlink:title="fertilization duct" id="ABBRID0ERNDI" xlink:type="simple">FD</abbrev> = fertilization duct; S = spermatheca; <abbrev xmlns:xlink="http://www.w3.org/1999/xlink" xlink:title="scape" id="ABBRID0EVNDI" xlink:type="simple">Sp</abbrev> = scape. Scale bars: 0.10 mm (<bold>A–C</bold>).</p></caption><graphic xmlns:xlink="http://www.w3.org/1999/xlink" xlink:href="zookeys-1124-059_article-85952__-g029.jpg" position="float" orientation="portrait" xlink:type="simple" id="oo_754721.jpg"><uri content-type="original_file" xlink:type="simple">https://binary.pensoft.net/fig/754721</uri></graphic></fig></tp:treatment-sec><tp:treatment-sec sec-type="distribution" id="SECID0EAODI"><title>Distribution.</title><p>Southwestern China (Yunnan).</p></tp:treatment-sec><tp:treatment-sec sec-type="remarks" id="SECID0EFODI"><title>Remarks.</title><p>The female description of <italic><tp:taxon-name><tp:taxon-name-part taxon-name-part-type="genus" reg="Mysmena">M.</tp:taxon-name-part><tp:taxon-name-part taxon-name-part-type="species" reg="rostella">rostella</tp:taxon-name-part></tp:taxon-name></italic> is provided for the first time.</p></tp:treatment-sec><tp:treatment-sec><!--Section generated to contain objects referenced in tp:taxon-treatment.--><fig id="F25" position="float" orientation="portrait"><object-id xmlns:xlink="http://www.w3.org/1999/xlink" content-type="doi" xlink:type="simple">10.3897/zookeys.1124.85952.figure25</object-id><object-id xmlns:xlink="http://www.w3.org/1999/xlink" content-type="arpha" xlink:type="simple">BD214F35-3B13-546D-A5EC-DE9E1128EC2C</object-id><label>Figure 25.</label><caption><p><italic><tp:taxon-name><tp:taxon-name-part taxon-name-part-type="genus" reg="Mysmena">Mysmena</tp:taxon-name-part><tp:taxon-name-part taxon-name-part-type="species" reg="luosuo">luosuo</tp:taxon-name-part></tp:taxon-name></italic> sp. nov. <bold>A</bold> bulbus <bold>B</bold> male palp <bold>C</bold> cymbium <bold>D, E</bold> male palp <bold>A, B</bold> apical <bold>C</bold> retroventral <bold>D</bold> prolateral <bold>E</bold> retrolateral. Abbreviations: <abbrev xmlns:xlink="http://www.w3.org/1999/xlink" xlink:title="cymbium" id="ABBRID0EOXCI" xlink:type="simple">Cy</abbrev> = cymbium; <abbrev xmlns:xlink="http://www.w3.org/1999/xlink" xlink:title="cymbial conductor" id="ABBRID0ESXCI" xlink:type="simple">CyC</abbrev> = cymbial conductor; <abbrev xmlns:xlink="http://www.w3.org/1999/xlink" xlink:title="cymbial fold" id="ABBRID0EWXCI" xlink:type="simple">CyF</abbrev> = cymbial fold; <abbrev xmlns:xlink="http://www.w3.org/1999/xlink" xlink:title="setae on cymbial fold" id="ABBRID0E1XCI" xlink:type="simple">CyFs</abbrev> = setae on cymbial fold; <abbrev xmlns:xlink="http://www.w3.org/1999/xlink" xlink:title="cymbial process" id="ABBRID0E5XCI" xlink:type="simple">CyP</abbrev> = cymbial process; <abbrev xmlns:xlink="http://www.w3.org/1999/xlink" xlink:title="distal lobe on cymbium" id="ABBRID0ECYCI" xlink:type="simple">DL</abbrev> = distal lobe on cymbium; E = embolus; <abbrev xmlns:xlink="http://www.w3.org/1999/xlink" xlink:title="paracymbium" id="ABBRID0EGYCI" xlink:type="simple">PC</abbrev> = paracymbium; <abbrev xmlns:xlink="http://www.w3.org/1999/xlink" xlink:title="median keel on cymbium" id="ABBRID0EKYCI" xlink:type="simple">MK</abbrev> = median keel on cymbium; <abbrev xmlns:xlink="http://www.w3.org/1999/xlink" xlink:title="spermatic duct" id="ABBRID0EOYCI" xlink:type="simple">SD</abbrev> = spermatic duct; <abbrev xmlns:xlink="http://www.w3.org/1999/xlink" xlink:title="tegulum" id="ABBRID0ESYCI" xlink:type="simple">Te</abbrev> = tegulum; <abbrev xmlns:xlink="http://www.w3.org/1999/xlink" xlink:title="palp tibia" id="ABBRID0EWYCI" xlink:type="simple">Ti</abbrev> = palpal tibia. Scale bars: 0.10 mm (<bold>A–C</bold>); 0.20 mm (<bold>D, E</bold>).</p></caption><graphic xmlns:xlink="http://www.w3.org/1999/xlink" xlink:href="zookeys-1124-059_article-85952__-g025.jpg" position="float" orientation="portrait" xlink:type="simple" id="oo_754717.jpg"><uri content-type="original_file" xlink:type="simple">https://binary.pensoft.net/fig/754717</uri></graphic></fig><fig id="F26" position="float" orientation="portrait"><object-id xmlns:xlink="http://www.w3.org/1999/xlink" content-type="doi" xlink:type="simple">10.3897/zookeys.1124.85952.figure26</object-id><object-id xmlns:xlink="http://www.w3.org/1999/xlink" content-type="arpha" xlink:type="simple">0AE4C74E-51AC-57AC-9983-D7A7E9B84A6A</object-id><label>Figure 26.</label><caption><p><italic><tp:taxon-name><tp:taxon-name-part taxon-name-part-type="genus" reg="Mysmena">Mysmena</tp:taxon-name-part><tp:taxon-name-part taxon-name-part-type="species" reg="luosuo">luosuo</tp:taxon-name-part></tp:taxon-name></italic> sp. nov. <bold>A</bold> epigyne <bold>B–C</bold> vulva <bold>A, B</bold> ventral <bold>C</bold> dorsal. Abbreviations: <abbrev xmlns:xlink="http://www.w3.org/1999/xlink" xlink:title="copulatory duct" id="ABBRID0E52CI" xlink:type="simple">CD</abbrev> = copulatory duct; <abbrev xmlns:xlink="http://www.w3.org/1999/xlink" xlink:title="fertilization duct" id="ABBRID0EC3CI" xlink:type="simple">FD</abbrev> = fertilization duct; S = spermatheca; <abbrev xmlns:xlink="http://www.w3.org/1999/xlink" xlink:title="scape" id="ABBRID0EG3CI" xlink:type="simple">Sp</abbrev> = scape. Scale bars: 0.20 mm (<bold>A</bold>); 0.10 mm (<bold>B–C</bold>).</p></caption><graphic xmlns:xlink="http://www.w3.org/1999/xlink" xlink:href="zookeys-1124-059_article-85952__-g026.jpg" position="float" orientation="portrait" xlink:type="simple" id="oo_754718.jpg"><uri content-type="original_file" xlink:type="simple">https://binary.pensoft.net/fig/754718</uri></graphic></fig><fig id="F24" position="float" orientation="portrait"><object-id xmlns:xlink="http://www.w3.org/1999/xlink" content-type="doi" xlink:type="simple">10.3897/zookeys.1124.85952.figure24</object-id><object-id xmlns:xlink="http://www.w3.org/1999/xlink" content-type="arpha" xlink:type="simple">49B75D18-83E4-5DCC-B5CA-4E3417985DEB</object-id><label>Figure 24.</label><caption><p><italic><tp:taxon-name><tp:taxon-name-part taxon-name-part-type="genus" reg="Mysmena">Mysmena</tp:taxon-name-part><tp:taxon-name-part taxon-name-part-type="species" reg="luosuo">luosuo</tp:taxon-name-part></tp:taxon-name></italic> sp. nov. <bold>A, B, D</bold> male habitus <bold>C</bold> male prosoma <bold>E–G</bold> female habitus <bold>A, F</bold> dorsal <bold>B, G</bold> ventral <bold>C</bold> anterolateral <bold>D, E</bold> lateral. Abbreviations: <abbrev xmlns:xlink="http://www.w3.org/1999/xlink" xlink:title="cheliceral spines on male" id="ABBRID0E5TCI" xlink:type="simple">CS</abbrev> = cheliceral spines on male; <abbrev xmlns:xlink="http://www.w3.org/1999/xlink" xlink:title="femoral spot" id="ABBRID0ECUCI" xlink:type="simple">FS</abbrev> = femoral spot; <abbrev xmlns:xlink="http://www.w3.org/1999/xlink" xlink:title="metatarsal clasping spine" id="ABBRID0EGUCI" xlink:type="simple">MC</abbrev> = Metatarsal clasping spine. Scale bars: 0.50 mm (<bold>A, B, D–G</bold>); 0.20 mm (<bold>C</bold>).</p></caption><graphic xmlns:xlink="http://www.w3.org/1999/xlink" xlink:href="zookeys-1124-059_article-85952__-g024.jpg" position="float" orientation="portrait" xlink:type="simple" id="oo_754716.jpg"><uri content-type="original_file" xlink:type="simple">https://binary.pensoft.net/fig/754716</uri></graphic></fig></tp:treatment-sec><ref-list><ref id="B14"><mixed-citation xmlns:xlink="http://www.w3.org/1999/xlink" xlink:type="simple"><person-group><name name-style="western"><surname>Lin</surname><given-names>Y</given-names></name><name name-style="western"><surname>Li</surname><given-names>S</given-names></name></person-group> (<year>2008</year>) <article-title>Mysmenid spiders of China (<tp:taxon-name><tp:taxon-name-part taxon-name-part-type="order">Araneae</tp:taxon-name-part></tp:taxon-name>: <tp:taxon-name><tp:taxon-name-part taxon-name-part-type="family">Mysmenidae</tp:taxon-name-part></tp:taxon-name>).</article-title><source>Annales Zoologici, Warszawa</source><volume>58</volume>(<issue>3</issue>): <fpage>487</fpage>–<lpage>520</lpage>. <ext-link xlink:type="simple" ext-link-type="doi" xlink:href="10.3161/000345408X364337">https://doi.org/10.3161/000345408X364337</ext-link></mixed-citation></ref></ref-list></tp:taxon-treatment>
