# Supplementary material for: ﻿Taxonomic study on Mysmenidae spiders (Mysmenidae, Araneae) from Xishuangbanna of Yunnan, China
Source: Zookeys. 2022 Oct 10;1124:59–108. doi: 10.3897/zookeys.1124.85952 (PMC9836578; doi:10.3897/zookeys.1124.85952)
Supplement: XML Treatment for Mysmena dai [file zookeys.1124.85952-treatment14.xml]

<!DOCTYPE tp:taxon-treatment
  PUBLIC "-//TaxonX//DTD Taxonomic Treatment Publishing DTD v0 20100105//EN" "tax-treatment-NSO.dtd">
<tp:taxon-treatment xmlns:tp="http://www.plazi.org/taxpub"><tp:treatment-meta><kwd-group><label>Taxon classification</label><kwd>
                <named-content content-type="kingdom">Animalia</named-content>
              </kwd><kwd>
                <named-content content-type="order">Araneae</named-content>
              </kwd><kwd>
                <named-content content-type="family">Mysmenidae</named-content>
              </kwd></kwd-group><mixed-citation publication-type="journal"><person-group><name><surname>Zhang</surname><given-names>Qiuqiu</given-names></name><name><surname>Li</surname><given-names>Shuqiang</given-names></name><name><surname>Lin</surname><given-names>Yucheng</given-names></name></person-group><article-title>﻿Taxonomic study on <tp:taxon-name><tp:taxon-name-part taxon-name-part-type="family">Mysmenidae</tp:taxon-name-part></tp:taxon-name> spiders (<tp:taxon-name><tp:taxon-name-part taxon-name-part-type="family">Mysmenidae</tp:taxon-name-part></tp:taxon-name>, <tp:taxon-name><tp:taxon-name-part taxon-name-part-type="order">Araneae</tp:taxon-name-part></tp:taxon-name>) from Xishuangbanna of Yunnan, China</article-title><source>Zookeys</source><day>10</day><month>10</month><year>2022</year><volume>1124</volume><fpage>59</fpage><lpage>108</lpage><pub-id pub-id-type="doi">10.3897/zookeys.1124.85952</pub-id></mixed-citation></tp:treatment-meta><tp:nomenclature><label>﻿</label><tp:taxon-name>
              <object-id xmlns:xlink="http://www.w3.org/1999/xlink" content-type="arpha" xlink:type="simple">AB19A490-A0C9-5565-9395-38B3F2E4B908</object-id>
              <tp:taxon-name-part taxon-name-part-type="genus" reg="Mysmena">Mysmena</tp:taxon-name-part>
              <tp:taxon-name-part taxon-name-part-type="species" reg="dai">dai</tp:taxon-name-part>
              <object-id xmlns:xlink="http://www.w3.org/1999/xlink" content-type="zoobank" xlink:type="simple">https://zoobank.org/7897FEFB-88B4-418D-BBA0-850F18F33A1F</object-id>
            </tp:taxon-name><tp:taxon-authority>Lin &amp; Li</tp:taxon-authority><tp:taxon-status xmlns:xlink="http://www.w3.org/1999/xlink" xlink:type="simple">sp. nov.</tp:taxon-status><xref ref-type="fig" rid="F30">Fig. 30</xref></tp:nomenclature><tp:treatment-sec sec-type="type material" id="SECID0EEQDI"><title>Type material.</title><p><bold><italic>Holotype</italic></bold> ♀ (<named-content xmlns:xlink="http://www.w3.org/1999/xlink" content-type="dwc:institutional_code" xlink:title="Institute of Zoology, Chinese Academy of Sciences" xlink:href="http://grbio.org/institution/institute-zoology-chinese-academy-sciences" xlink:type="simple">IZCAS</named-content>), China: Yunnan, Mengla, Menglun, <abbrev xmlns:xlink="http://www.w3.org/1999/xlink" xlink:title="Xishuangbanna Tropical Botanical Garden" id="ABBRID0ETQDI" xlink:type="simple">XTBG</abbrev>, primary tropical seasonal rainforest (<named-content xmlns:xlink="http://www.w3.org/1999/xlink" content-type="dwc:verbatimCoordinates" xlink:type="simple"><named-content content-type="geo-json" specific-use="{&#34;type&#34;:&#34;Point&#34;,&#34;coordinates&#34;:[101.275000,21.917000]}" id="NCID0E1QDI" xlink:type="simple">21.917°N, 101.275°E</named-content></named-content>; 588±17 m), by searching, 19–25.X.2006, G. Zheng leg.</p></tp:treatment-sec><tp:treatment-sec sec-type="etymology" id="SECID0E6QDI"><title>Etymology.</title><p>The new species is named after the Dai people, an ethnic minority living in Xishaungbanna of Yunnan Province; noun in apposition.</p></tp:treatment-sec><tp:treatment-sec sec-type="diagnosis" id="SECID0EERDI"><title>Diagnosis.</title><p>Females of this new species seems most similar to <italic><tp:taxon-name><tp:taxon-name-part taxon-name-part-type="genus" reg="Mysmena">M.</tp:taxon-name-part><tp:taxon-name-part taxon-name-part-type="species" reg="leucoplagiata">leucoplagiata</tp:taxon-name-part></tp:taxon-name></italic> (Simon, 1880) and <italic><tp:taxon-name><tp:taxon-name-part taxon-name-part-type="genus" reg="Mysmena">M.</tp:taxon-name-part><tp:taxon-name-part taxon-name-part-type="species" reg="mooatae">mooatae</tp:taxon-name-part></tp:taxon-name></italic> (Baert, 1988) in the configuration of vulva and the rugose long scape, but can be distinguished by the globular spermathecae and the distal end of the descending fertilization ducts, while twisted, ovoid spermathecae, and ascending fertilization ducts in <italic><tp:taxon-name><tp:taxon-name-part taxon-name-part-type="genus" reg="Mysmena">M.</tp:taxon-name-part><tp:taxon-name-part taxon-name-part-type="species" reg="leucoplagiata">leucoplagiata</tp:taxon-name-part></tp:taxon-name></italic> (Fig. <xref ref-type="fig" rid="F30">30F</xref> vs. fig. 11 in Kraus, 1967), semicircle spermathecae in <italic><tp:taxon-name><tp:taxon-name-part taxon-name-part-type="genus" reg="Mysmena">M.</tp:taxon-name-part><tp:taxon-name-part taxon-name-part-type="species" reg="mooatae">mooatae</tp:taxon-name-part></tp:taxon-name></italic> (Fig. <xref ref-type="fig" rid="F30">30F</xref> vs. fig. 24 in Baert, 1988).</p></tp:treatment-sec><tp:treatment-sec sec-type="description" id="SECID0E5SDI"><title>Description.</title><p><bold>Female</bold> (holotype). <bold><italic>Measurements</italic></bold>: total length 0.56 Prosoma 0.18 long, 0.23 wide, 0.20 high. Abdomen 0.38 long, 0.30 wide, 0.36 high. Clypeus 0.05 high. Sternum 0.17 long, 0.13 wide. Length of legs: I 0.64 (0.16, 0.08, 0.16, 0.12, 0.12); II 0.51 (0.12, 0.10, 0.15, 0.08, 0.06); III 0.35 (0.10, 0.05, 0.10, 0.06, 0.04); IV 0.47 (0.20, 0.05, 0.10, 0.08 0.04).</p><p><bold><italic>Somatic characters</italic></bold> (Fig. <xref ref-type="fig" rid="F30">30A–C</xref>). <bold><italic>Coloration</italic></bold>: prosoma brown-yellow dorsally, yellow ventrally, ocular base of <abbrev xmlns:xlink="http://www.w3.org/1999/xlink" xlink:title="anterior eye row" id="ABBRID0EXTDI" xlink:type="simple">AER</abbrev> black. Abdomen silver yellow dorsally, yellow ventrally, with “U-shaped” white stripes. Legs brown-yellow. <bold><italic>Prosoma</italic></bold>: carapace nearly pear-shaped. Eight eyes in two rows, <abbrev xmlns:xlink="http://www.w3.org/1999/xlink" xlink:title="anterior eye row" id="ABBRID0E5TDI" xlink:type="simple">AER</abbrev> and <abbrev xmlns:xlink="http://www.w3.org/1999/xlink" xlink:title="posterior eye row" id="ABBRID0ECUDI" xlink:type="simple">PER</abbrev> straight in dorsal view. Chelicerae, endites as in male, labium triangle, and sternum in the shape of a scutiform, covered with short setae. <bold><italic>Legs</italic></bold>: covered with setae and bristles. A sclerotized subdistal-ventral femoral spot present at surface of leg I and II. <bold><italic>Abdomen</italic></bold>: near oval in dorsum, covered with pale short setae.</p><fig id="F30" position="float" orientation="portrait"><object-id xmlns:xlink="http://www.w3.org/1999/xlink" content-type="doi" xlink:type="simple">10.3897/zookeys.1124.85952.figure30</object-id><object-id xmlns:xlink="http://www.w3.org/1999/xlink" content-type="arpha" xlink:type="simple">41CC89A4-FE4F-5FE9-840F-5838284978C0</object-id><label>Figure 30.</label><caption><p><italic><tp:taxon-name><tp:taxon-name-part taxon-name-part-type="genus" reg="Mysmena">Mysmena</tp:taxon-name-part><tp:taxon-name-part taxon-name-part-type="species" reg="dai">dai</tp:taxon-name-part></tp:taxon-name></italic> sp. nov. <bold>A–C</bold> female habitus <bold>D</bold> epigyne <bold>E, F</bold> vulva <bold>A, F</bold> dorsal <bold>B, D, E</bold> ventral <bold>C</bold> lateral. Abbreviations: <abbrev xmlns:xlink="http://www.w3.org/1999/xlink" xlink:title="copulatory duct" id="ABBRID0ELVDI" xlink:type="simple">CD</abbrev> = copulatory duct; <abbrev xmlns:xlink="http://www.w3.org/1999/xlink" xlink:title="fertilization duct" id="ABBRID0EPVDI" xlink:type="simple">FD</abbrev> = fertilization duct; S = spermatheca; <abbrev xmlns:xlink="http://www.w3.org/1999/xlink" xlink:title="scape" id="ABBRID0ETVDI" xlink:type="simple">Sp</abbrev> = scape. Scale bars: 0.50 mm (<bold>A–C</bold>); 0.20 mm (<bold>D–F</bold>).</p></caption><graphic xmlns:xlink="http://www.w3.org/1999/xlink" xlink:href="zookeys-1124-059_article-85952__-g030.jpg" position="float" orientation="portrait" xlink:type="simple" id="oo_754722.jpg"><uri content-type="original_file" xlink:type="simple">https://binary.pensoft.net/fig/754722</uri></graphic></fig><p><bold><italic>Epigyne</italic></bold> (Fig. <xref ref-type="fig" rid="F30">30D–F</xref>): the posterior brim with sparse short setae, internal structures visible via translucent cuticle (Fig. <xref ref-type="fig" rid="F30">30D</xref>). Scape long, with narrow folds (Fig. <xref ref-type="fig" rid="F30">30E, F</xref>). Spermathecae small, nearly globose, separated by 4× diameter. Fertilization ducts short, derived from lateral of spermathecae vertical posteriorly, curved to the middle distally. Copulatory ducts membranous, connected to lateral margin of spermathecae, fused at the midline position of lower edge of vulva (Fig. <xref ref-type="fig" rid="F30">30E, F</xref>).</p><p><bold>Male.</bold> Unknown.</p></tp:treatment-sec><tp:treatment-sec sec-type="distribution" id="SECID0E2WDI"><title>Distribution.</title><p>Southwestern China (Yunnan).</p></tp:treatment-sec><tp:treatment-sec sec-type="remarks" id="SECID0EAXDI"><title>Remarks.</title><p>The vulva configuration of this species similar to type species of this genus (<italic><tp:taxon-name><tp:taxon-name-part taxon-name-part-type="genus" reg="Mysmena">M.</tp:taxon-name-part><tp:taxon-name-part taxon-name-part-type="species" reg="leucoplagiata">leucoplagiata</tp:taxon-name-part></tp:taxon-name></italic> (Simon, 1880)): the presence of scape, the same deriving of fertilization ducts, and same trajectory and extension of copulatory ducts. Therefore, we propose it as a new species.</p></tp:treatment-sec></tp:taxon-treatment>
